# Supplementary material for: Bibliometric Analysis on Equine-Assisted Interventions
Source: Animals (Basel). 2024 Jun 13;14(12):1776. doi: 10.3390/ani14121776 (PMC11200658; doi:10.3390/ani14121776)
Supplement: Supplementary file 1 [file animals-14-01776-s001.zip]

Archive with 1 entries (1 files):
- animals-3014088-supplementary.xls
