# Supplementary material for: Bibliometric Analysis on Equine-Assisted Interventions
Source: Animals (Basel). 2024 Jun 13;14(12):1776. doi: 10.3390/ani14121776 (PMC11200658; doi:10.3390/ani14121776)
Supplement: Supplementary file 1 [file animals-14-01776-s001.zip › animals-3014088-supplementary.xls]

## Sheet: savedrecs
Publication Type	Authors	Book Authors	Book Editors	Book Group Authors	Author Full Names	Book Author Full Names	Group Authors	Article Title	Source Title	Book Series Title	Book Series Subtitle	Language	Document Type	Conference Title	Conference Date	Conference Location	Conference Sponsor	Conference Host	Author Keywords	Keywords Plus	Abstract	Addresses	Affiliations	Reprint Addresses	Email Addresses	Researcher Ids	ORCIDs	Funding Orgs	Funding Name Preferred	Funding Text	Cited References	Cited Reference Count	Times Cited, WoS Core	Times Cited, All Databases	180 Day Usage Count	Since 2013 Usage Count	Publisher	Publisher City	Publisher Address	ISSN	eISSN	ISBN	Journal Abbreviation	Journal ISO Abbreviation	Publication Date	Publication Year	Volume	Issue	Part Number
J	Stolz, I; Tillmann, V; Anneken, V; Froboese, I				Stolz, Isabel; Tillmann, Vera; Anneken, Volker; Froboese, Ingo			Development of an ICF-based assessment tool for equine-assisted therapy: model structure and reliability	EUROPEAN JOURNAL OF PHYSICAL AND REHABILITATION MEDICINE			English	Article						Factor analysis; statistical; Outcome assessment; health care; Equine-assisted therapy; Rehabilitation	INTERNATIONAL CLASSIFICATION; HEALTH; DISABILITY	BACKGROUND: Scientific investigation and documentation of equine-assisted therapy has increased over the past several years. Yet there are no standardized and validated tools for evidence-based measurement of processes and outcomes to assess equine-assisted interventions. AIM: The objective of this cross-sectional survey study was to develop a standardized assessment tool for the effective measur…	[Stolz, Isabel; Tillmann, Vera; Anneken, Volker] German Sport Univ Cologne, Res Inst Inclus Phys Act & Sport, Paul R Kraemer Allee 100, D-50226 Frechen, Germany; [Stolz, Isabel] German Sport Univ Cologne, Inst Movement & Neurosci, Frechen, Germany; [Froboese, Ingo] German Sport Univ Cologne, Inst Hlth Promot & Clin Movement Sci, Res Inst, Frechen, Germany	German Sport University Cologne; German Sport University Cologne; German Sport University Cologne	Stolz, I (corresponding author), German Sport Univ Cologne, Res Inst Inclus Phys Act & Sport, Paul R Kraemer Allee 100, D-50226 Frechen, Germany.	stolz@fi-bs.de			Imhoff Foundation; Kaempgen Foundation; Marga and Walter Boll Foundation	Imhoff Foundation; Kaempgen Foundation; Marga and Walter Boll Foundation	This research was funded by a grant by Imhoff Foundation, Kaempgen Foundation, and Marga and Walter Boll Foundation with a share of 18.87% each. The Research Institute for Inclusion through Physical Activity and Sport and the participating centers for equine-assisted therapy financed the remainder with their own resources. The authors report no involvement in the research by a sponsor that could …		35	1	1	1	1	EDIZIONI MINERVA MEDICA	TURIN	CORSO BRAMANTE 83-85 INT JOURNALS DEPT., 10126 TURIN, ITALY	1973-9087	1973-9095		EUR J PHYS REHAB MED	Eur. J. Phys. Rehabil. Med.	FEB	2022	58	1
J	Peters, BCM; Wood, W				Peters, B. Caitlin McDaniel; Wood, Wendy			Autism and Equine-Assisted Interventions: A Systematic Mapping Review	JOURNAL OF AUTISM AND DEVELOPMENTAL DISORDERS			English	Review						Equine-assisted activities and therapies; Autism; Review; Hippotherapy; Therapeutic riding	SPECTRUM DISORDER; PSYCHOSOCIAL INTERVENTIONS; CASE DESIGN; CHILDREN; HIPPOTHERAPY; BEHAVIOR; COMMUNICATION; ADOLESCENTS; PRIORITIES; OUTCOMES	This systematic mapping review mapped current knowledge of equine-assisted interventions for people with autism to help guide future practice and research. Thirty-three studies including children and adolescents with autism, 3 of which confirmed diagnoses, were reviewed. Five types of equine-assisted activities were identified across 25 studies, with reported improvements in behavior, social inte…	[Peters, B. Caitlin McDaniel; Wood, Wendy] Colorado State Univ, Dept Occupat Therapy, 200 Occupat Therapy Bldg,1573 Campus Delivery, Ft Collins, CO 80523 USA	Colorado State University	Peters, BCM (corresponding author), Colorado State Univ, Dept Occupat Therapy, 200 Occupat Therapy Bldg,1573 Campus Delivery, Ft Collins, CO 80523 USA.	caiti@rams.colostate.edu		Peters, B. Caitlin/0000-0001-5145-2929	Carl and Caroline Swanson Foundation	Carl and Caroline Swanson Foundation	This study was funded by the Carl and Caroline Swanson Foundation.		73	49	50	4	84	SPRINGER/PLENUM PUBLISHERS	NEW YORK	233 SPRING ST, NEW YORK, NY 10013 USA	0162-3257	1573-3432		J AUTISM DEV DISORD	J. Autism Dev. Disord.	OCT	2017	47	10
J	García-Gómez, A; Guerrero-Barona, E; García-Peña, I; Rodríguez-Jiménez, M; Moreno-Manso, JM				Garcia-Gomez, Andres; Guerrero-Barona, Eloisa; Garcia-Pena, Ines; Rodriguez-Jimenez, Marta; Manuel Moreno-Manso, Juan			Equine-assisted therapeutic activities and their influence on the heart rate variability: A systematic review	COMPLEMENTARY THERAPIES IN CLINICAL PRACTICE			English	Review						Equine-assisted therapeutic activities; Heart rate variability; Stress; Systematic review; Autonomous nervous system	CEREBRAL-PALSY; CHILDREN; STRESS; INTERVENTIONS; CORTISOL; HIPPOTHERAPY; METAANALYSIS; IMPACT; AUTISM	Objective: To examine the effect of equine-assisted therapeutic interventions on users' heart rate variability, using this said variability as an objective biological variable related to stress levels. Method: A systematic review has been carried out using the methodology suggested in the PRISMA declaration following systematic searches in academic databases. Results: 432 registers were initially…	[Garcia-Gomez, Andres] Univ Extremadura, Dept Educ Sci, Badajoz, Spain; [Guerrero-Barona, Eloisa; Garcia-Pena, Ines; Rodriguez-Jimenez, Marta; Manuel Moreno-Manso, Juan] Univ Extremadura, Dept Psychol & Anthropol, Badajoz, Spain	Universidad de Extremadura; Universidad de Extremadura	Rodríguez-Jiménez, M (corresponding author), Fac Educ, Dept Psychol & Anthropol, Av Elvas S-N, Badajoz 06006, Spain.		Moreno-Manso, Juan Manuel/C-7309-2011; Rodríguez-JIménez, Marta/AAX-8818-2020; García-Gómez, Andrés/ABB-6780-2020	Moreno-Manso, Juan Manuel/0000-0003-4894-4855; García-Gómez, Andrés/0000-0001-8116-4629; Rodriguez-Jimenez, Marta/0000-0002-7116-1755					64	4	4	1	12	ELSEVIER SCI LTD	OXFORD	THE BOULEVARD, LANGFORD LANE, KIDLINGTON, OXFORD OX5 1GB, OXON, ENGLAND	1744-3881	1873-6947		COMPLEMENT THER CLIN	Complement. Ther. Clin. Pract.	MAY	2020	39
J	Punzo, K; Skoglund, M; Carlsson, IM; Jormfeldt, H				Punzo, Kim; Skoglund, Matilda; Carlsson, Ing-Marie; Jormfeldt, Henrika			Experiences of an Equine-Assisted Therapy Intervention among Children and Adolescents with Mental Illness in Sweden-A Nursing Perspective	ISSUES IN MENTAL HEALTH NURSING			English	Article							QUALITATIVE CONTENT-ANALYSIS; PSYCHOTHERAPY; METAANALYSIS; CHALLENGES; DISORDER; PROGRAM; LIFE	Mental illness among children and adolescents is increasing globally, and prescription of psychiatric drugs for children and adolescents with mental illness is increasing worldwide, including Sweden. Holistic health-promoting interventions have shown promising long-lasting significant health benefits in young individuals with mental illness, but holistic health-promoting mental health interventio…	[Punzo, Kim; Skoglund, Matilda; Carlsson, Ing-Marie; Jormfeldt, Henrika] Halmstad Univ, Sch Hlth & Welf, SE-30118 Halmstad, Sweden	Halmstad University	Jormfeldt, H (corresponding author), Halmstad Univ, Sch Hlth & Welf, SE-30118 Halmstad, Sweden.	henrika.jormfeldt@hh.se		Carlsson, Ing-Marie/0000-0001-8354-3382					53	1	1	4	8	TAYLOR & FRANCIS INC	PHILADELPHIA	530 WALNUT STREET, STE 850, PHILADELPHIA, PA 19106 USA	0161-2840	1096-4673		ISSUES MENT HEALTH N	Issues Ment. Health Nurs.	DEC 2	2022	43	12
J	Hayashibara, C				Hayashibara, Chinatsu			The Potential and Effects of Equine-Assisted Activities in a Day Care Center for Children and Adolescents with Developmental Disorders	OCCUPATIONAL THERAPY IN MENTAL HEALTH			English	Article						Self-direction; occupational therapy; self-esteem	AT-RISK; AUTISM; INTERVENTIONS; INDIVIDUALS; BENEFITS; THERAPY	This study examined whether equine-assisted therapy is effective for treating developmental disorders. Equine-assisted activities (not including horseback riding) were performed once a week for 10 months at a Japanese daycare center. Social maturity and self-esteem were assessed every two months. The participants were six children with attention deficit hyperactivity disorder (ADHD), three with a…	[Hayashibara, Chinatsu] Seijoh Univ, Fac Care & Rehabil, Div Occupat Therapy, Aichi, Japan		Hayashibara, C (corresponding author), Seijoh Univ, Fac Care & Rehabil, Div Occupat Therapy, 2-172 Fukinodai, Tokai, Aichi 4768588, Japan.	hayasibara@seijoh-u.ac.jp			Seijoh University Individual Research Fund	Seijoh University Individual Research Fund	This work was supported by Seijoh University Individual Research Fund.		33	0	0	7	18	ROUTLEDGE JOURNALS, TAYLOR & FRANCIS LTD	ABINGDON	2-4 PARK SQUARE, MILTON PARK, ABINGDON OX14 4RN, OXON, ENGLAND	0164-212X	1541-3101		OCCUP THER MENT HEAL	Occup. ther. Ment. Health	JAN 2	2023	39	1
J	Córdova, KDA; Díaz, GDG; Parra, ENV; Hidalgo, CBN; Inzunza, TAS				Anguita Cordova, Karina Daniela; Gonzalez Diaz, Gilda del Carmen; Villagra Parra, Eduardo Nicokis; Navarrete Hidalgo, Claudia Beatriz; Sanhueza Inzunza, Tamara Andrea			Benefits of Equine-Assisted Therapy on the Gait Variables in People Older Than 18 Years with Motor Impairments Secondary to Stroke or Multiple Sclerosis	MHSALUD-REVISTA EN CIENCIAS DEL MOVIMIENTO HUMANO Y LA SALUD			Spanish	Article						Equine-assisted therapy; stroke; Multiple Sclerosis; gait	HIPPOTHERAPY; BALANCE	We analyzed the results obtained from the benefits of equine-assisted therapy in gait variables (balance, coordination and postural control) on people over eighteen years old with transitory or permanent physical and/or physiological deficiencies secondary to stroke (ischemic or hemorrhagic) or multiple sclerosis (relapse remission and/or secondary progressive) a. er their participation in the th…	[Anguita Cordova, Karina Daniela; Gonzalez Diaz, Gilda del Carmen; Villagra Parra, Eduardo Nicokis; Navarrete Hidalgo, Claudia Beatriz; Sanhueza Inzunza, Tamara Andrea] Univ Catolica Temuco, Temuco, Chile	Universidad Catolica de Temuco	Córdova, KDA (corresponding author), Univ Catolica Temuco, Temuco, Chile.	kanguita2013@alu.uct.cl; ggonzalez2013@alu.uct.cl; evillagra2012@alu.uct.cl; claudia.navarreteh@gmail.com; tamara.sanhueza@uct.cl							23	0	0	1	11	UNIV NAC, ESCUELA CIENCIAS DEPORTE	HEREDIA	APDO POSTAL 1000, HEREDIA, 00000, COSTA RICA	1659-097X			MHSALUD	MHSalud	JUL-DEC	2019	16	2
J	White-Lewis, S				White-Lewis, Sharon			Equine-assisted therapies using horses as healers: A concept analysis	NURSING OPEN			English	Article						concept analysis; equine-assisted therapy; hippotherapy; horses; therapeutic horseback riding	HIPPOTHERAPY INTERVENTION; CEREBRAL-PALSY; CHILDREN; BALANCE; ADULTS; GAIT; STRENGTH; RECOVERY; EFFICACY; PROGRAM	Aims A concept analysis was conducted to clarify the attributes, antecedents and meaning of equine-assisted therapy and present an operational definition. Design Concept analysis. Methods Walker and Avant's concept analysis method was used to analyse equine-assisted therapy, using horses as healers by defining and enumerating the attributes, antecedents, consequences and empirical referents. Exam…	[White-Lewis, Sharon] Univ Missouri, Kansas City, MO 64110 USA	University of Missouri System; University of Missouri Kansas City	White-Lewis, S (corresponding author), Univ Missouri, Kansas City, MO 64110 USA.	whitelewiss@umkc.edu		White-Lewis, Sharon/0000-0001-5666-1746					104	19	19	6	43	WILEY	HOBOKEN	111 RIVER ST, HOBOKEN, NJ 07030 USA	2054-1058			NURS OPEN	NURS. OPEN	JAN	2020	7	1
J	Araujo, TB; Silva, NA; Costa, JN; Pereira, MM; Safons, MP				Araujo, Thais B.; Silva, Nelida A.; Costa, Juliana N.; Pereira, Marcio M.; Safons, Marisete P.			Effect of equine-assisted therapy on the postural balance of the elderly	BRAZILIAN JOURNAL OF PHYSICAL THERAPY			English	Article						equine-assisted therapy; postural balance; elderly; physical therapy; rehabilitation	GO TEST; OLDER-ADULTS; HIPPOTHERAPY; EXERCISE; CHILDREN; FALLS; GAIT	Objective: To determine whether equine-assisted therapy (hippotherapy) produces alterations in the balance of the elderly. Methods: The sample included 17 older adults who were divided into experimental (7 subjects) and control (10 subjects) groups. Stabilometry data were acquired with a force platform. The Timed Up and Go test (TUG) was used for clinical analysis of seated balance, transfer from…	[Safons, Marisete P.] Univ Brasilia, Fac Phys Educ, Brasilia, DF, Brazil	Universidade de Brasilia	Araujo, TB (corresponding author), QBR5,Bloco J,Apto 12, BR-72593080 Brasilia, DF, Brazil.	fisioterapeuta.thais@gmail.com							29	29	30	1	39	ASSOCIACAO BRASILEIRA PESQUISA POS-GRADUACAO FISIOTERAPIA-ABRAPG-FT	SAO CARLOS SP	ROD WASHINGTON LUIS, KM 235, CAIXA POSTAL 676, SAO CARLOS SP, CEP13565-905, BRAZIL	1413-3555	1809-9246		BRAZ J PHYS THER	Rev. Bras. Fisioter.	SEP-OCT	2011	15	5
J	Hameury, L; Delavous, P; Teste, B; Leroy, C; Gaboriau, JC; Berthier, A				Hameury, L.; Delavous, P.; Teste, B.; Leroy, C.; Gaboriau, J-C; Berthier, A.			Equine-assisted therapy and autism	ANNALES MEDICO-PSYCHOLOGIQUES			French	Article						Atypical autism; Autism; Autistic spectrum; Equine assisted therapy; Pervasive developmental disorders		Equine-assisted therapy is used beside therapies realised at the Child Psychiatry Center and included into individualised therapeutic program The goals are to adapt therapeutic principles outside hospital and with pony as mediator in order to exercise adjustment and control systems Communication and relationships with others cognitive regulation (attention mental representation understanding caus…	[Hameury, L.; Delavous, P.; Teste, B.; Leroy, C.; Gaboriau, J-C; Berthier, A.] CHRU Tours, Ctr Univ Pedopsychiat, F-37044 Tours 9, France	CHU Tours	Hameury, L (corresponding author), CHRU Tours, Ctr Univ Pedopsychiat, F-37044 Tours 9, France.								11	15	15	9	187	MASSON EDITEUR	MOULINEAUX CEDEX 9	21 STREET CAMILLE DESMOULINS, ISSY, 92789 MOULINEAUX CEDEX 9, FRANCE	0003-4487			ANN MED-PSYCHOL	Ann. Med.-Psychol.	NOV	2010	168	9
J	Mendonça, T; Bienboire-Frosini, C; Menuge, F; Leclercq, J; Lafont-Lecuelle, C; Arroub, S; Pageat, P				Mendonca, Tiago; Bienboire-Frosini, Cecile; Menuge, Fanny; Leclercq, Julien; Lafont-Lecuelle, Celine; Arroub, Sana; Pageat, Patrick			The Impact of Equine-Assisted Therapy on Equine Behavioral and Physiological Responses	ANIMALS			English	Article						behavior; emotions; horse; equine-assisted therapy; heart rate variability; welfare	HEART-RATE-VARIABILITY; FARM-ANIMALS; WELFARE; HORSES; STRESS; EMOTIONS; CHILDREN; CORTISOL; IMPROVE; DOG	Simple Summary Equine-assisted therapies (EATs) are often applied to patients with different types of either mental or physical conditions. The increasing application of EATs has induced interest in the scientific community about equine well-being during these therapies. This study aimed to investigate whether equine-assisted therapy (EAT) creates negative or positive emotions in horses and the i…	[Mendonca, Tiago; Bienboire-Frosini, Cecile; Menuge, Fanny] IRSEA, Behav & Physiol Mech Adaptat Dept, Res Inst Semiochem & Appl Ethol, F-84400 Apt, France; [Leclercq, Julien] IRSEA, Dept Anim Experimentat, F-84400 Apt, France; [Lafont-Lecuelle, Celine; Arroub, Sana] IRSEA, Stat Anal Dept, F-84400 Apt, France; [Pageat, Patrick] IRSEA, Semiochem Identificat & Analogs Design Dept, F-84400 Apt, France		Mendonça, T (corresponding author), IRSEA, Behav & Physiol Mech Adaptat Dept, Res Inst Semiochem & Appl Ethol, F-84400 Apt, France.	t.mendonca@group-irsea.com	Mendonça, Tiago/AAB-4375-2019; BIENBOIRE-FROSINI, Cecile/J-9630-2019	Mendonça, Tiago/0000-0002-5039-2132; BIENBOIRE-FROSINI, Cecile/0000-0002-7230-4471					38	12	12	13	49	MDPI	BASEL	ST ALBAN-ANLAGE 66, CH-4052 BASEL, SWITZERLAND	2076-2615			ANIMALS-BASEL	Animals	JUL	2019	9	7
J	Lage, JB; Ribeiro, MF; Teixeira, VDA; Rosa, RC; Ferreira, AA; Espindula, AP				Lage, Janaine Brandao; Ribeiro, Marian Fernandes; Teixeira, Vicente de Paula Antunes; Rosa, Rodrigo Cesar; Ferreira, Alex Abadio; Espindula, Ana Paula			Effect of horse riding equipment in activity of trunk and lower limb muscles in equine-assisted therapy	ACTA SCIENTIARUM-HEALTH SCIENCES			English	Article						equine-assisted therapy; electromyography; down syndrome; cerebral palsy; intellectual disability	GROSS MOTOR FUNCTION; CEREBRAL-PALSY; HIPPOTHERAPY; CLASSIFICATION; CHILDREN; SYSTEM	Equine-assisted therapy uses the horse in rehabilitation and/or education of people, such as Down syndrome (SD), cerebral palsy (PC) and intellectual disability (DI). In context, the rehabilitation program and horse riding equipment should be used according to the specific characteristics of each individual, becoming an ally in the quest for excellence in equine-assisted therapy programs. The aim…	[Lage, Janaine Brandao; Ribeiro, Marian Fernandes; Teixeira, Vicente de Paula Antunes; Espindula, Ana Paula] Univ Fed Triangulo Mineiro, Programa Posgrad Ciencias Saude, Rua Frei Paulino 30, BR-38025180 Uberaba, MG, Brazil; [Rosa, Rodrigo Cesar] Univ Fed Triangulo Mineiro, Dept Anat Humana, Uberaba, MG, Brazil; [Ferreira, Alex Abadio] Assoc Pais & Amigos Excepc Uberaba, Uberaba, MG, Brazil	Universidade Federal do Triangulo Mineiro; Universidade Federal do Triangulo Mineiro	Lage, JB (corresponding author), Univ Fed Triangulo Mineiro, Programa Posgrad Ciencias Saude, Rua Frei Paulino 30, BR-38025180 Uberaba, MG, Brazil.	ja.bl@terra.com.br	Espindula, Ana Paula/ABE-2066-2021		ARCO horses; CNPq (Conselho Nacional de Desenvolvimento Cientifico e Tecnologico); CAPES (Coordenacao de Aperfeicoamento de Pessoal de Nivel Superior); FAPEMIG (Fundacao de Amparo a Pesquisa do Estado de Minas Gerais); FUNEPU (Fundacao de Ensino e Pesquisa de Uberaba)	ARCO horses; CNPq (Conselho Nacional de Desenvolvimento Cientifico e Tecnologico)(Conselho Nacional de Desenvolvimento Cientifico e Tecnologico (CNPQ)); CAPES (Coordenacao de Aperfeicoamento de Pessoal de Nivel Superior)(Coordenacao de Aperfeicoamento de Pessoal de Nivel Superior (CAPES)); FAPEMIG (Fundacao de Amparo a Pesquisa do Estado de Minas Gerais)(Fundacao de Amparo a Pesquisa do Estado de…	The authors would like to thank the care and technical support of the Horse Riding Therapy Center where the consultations were carried out, in particular the guide drivers who collaborated during the consultations, the SHEIK and ARCO horses, as well as the support funding provided by the CNPq (Conselho Nacional de Desenvolvimento Cientifico e Tecnologico), the CAPES (Coordenacao de Aperfeicoament…		38	1	1	1	26	UNIV ESTADUAL MARINGA, PRO-REITORIA PESQUISA POS-GRADUACAO	MARINGA	AV. COLOMBO, 5790, DIVISAO DE DIVULGACAO CIENTIFICA, MARINGA, PR 87020-900, BRAZIL	1679-9291	1807-8648		ACTA SCI-HEALTH SCI	Acta Sci.-Health Sci.		2020	42
J	McKissock, HB; Bowen, A; Dawson, S; Eldridge, L; McIntire, J; Stanojevic, C; Tamas, D; McCormick, BP				McKissock, H. Blair; Bowen, Ashley; Dawson, Shay; Eldridge, Lori; McIntire, Jordan; Stanojevic, Cedomir; Tamas, Daniela; McCormick, Bryan P.			Manualized Equine-Assisted Therapy Protocol for Clients with Autism Spectrum Disorder	THERAPEUTIC RECREATION JOURNAL			English	Article						Autism spectrum disorder (ASD); equine-assisted learning (EAL); equine-assisted therapy (EAT); evidenced-based protocol; recreational therapy (RT)	CASE DESIGN; CHILDREN; ADOLESCENTS; HIPPOTHERAPY; OBJECTS; PEOPLE; TRIAL	Equine-assisted therapy (EAT) is an increasingly popular intervention for people with various disabilities and diagnoses. However, a lack of evidence-based protocols has hampered efforts to provide standardization of treatment. The Galloping Towards Success (GTS) protocol was designed specifically for clients with moderate to severe autism spectrum disorder (ASD) and is described in this paper. T…	[McKissock, H. Blair] Temple Univ, Philadelphia, PA 19122 USA; [McKissock, H. Blair] Educ & Res HorseWork, Philadelphia, PA USA; [Bowen, Ashley] Brigham Young Univ, Dept Experience Design & Management, Provo, UT USA; [Dawson, Shay] Cent Michigan Univ, Dept Recreat Pk & Leisure Serv Adm, Mt Pleasant, MI 48859 USA; [Eldridge, Lori] East Carolina Univ, Dept Recreat Sci, Greenville, NC USA; [McIntire…	Pennsylvania Commonwealth System of Higher Education (PCSHE); Temple University; Brigham Young University; Central Michigan University; University of North Carolina; East Carolina University; Indiana University System; Indiana University Bloomington; University of Novi Sad; Pennsylvania Commonwealth System of Higher Education (PCSHE); Temple University	Dawson, S (corresponding author), Cent Michigan Univ, Dept Recreat Pk & Leisure Serv Adm, Mt Pleasant, MI 48859 USA.	dawso2s@cmich.edu		Stanojevic, Cedomir/0000-0002-1695-3901					39	2	2	1	20	SAGAMORE PUBLISHING LLC	Champaign	3611 N. Staley Rd, Suite B, Champaign, IL, UNITED STATES	0040-5914	2159-6433		THER RECREAT J	Ther. Recreat. J.		2022	56	1
J	Nelson, A; Signal, T; Wilson, R				Nelson, Angie; Signal, Tania; Wilson, Rachel			Equine Assisted Therapy and Learning A Survey of Methodologies in Australia	SOCIETY & ANIMALS			English	Article						animal-assisted interventions; equine assisted therapy; equine assisted learning; program evaluation research	HORSES	This study examines the practices of Equine Assisted Therapy and Learning in Australia. Among Equine Assisted Therapy (EAT) and Equine Assisted Learning (EAL) centers there is a large degree of variation in practice worldwide. The current study outlines a range of practices in two states in Australia where EAT and EAL have arisen and evolved from models developed elsewhere. The philosophical foun…	[Nelson, Angie; Wilson, Rachel] Univ Sydney, Fac Educ & Social Work, Sydney, NSW 2006, Australia; [Signal, Tania] Cent Queensland Univ, Sch Human Hlth & Social Sci, Rockhampton, Qld, Australia	University of Sydney; Central Queensland University	Signal, T (corresponding author), Cent Queensland Univ, Sch Human Hlth & Social Sci, Rockhampton, Qld, Australia.	t.signal@cqu.edu.au	Signal, Tania/GXZ-7447-2022	Signal, Tania/0000-0001-5677-9496; Wilson, Rachel/0000-0002-2550-1253					29	3	3	2	31	BRILL ACADEMIC PUBLISHERS	LEIDEN	PLANTIJNSTRAAT 2, P O BOX 9000, 2300 PA LEIDEN, NETHERLANDS	1063-1119	1568-5306		SOC ANIM	Soc. Anim.		2016	24	4
J	White-Lewis, S; Johnson, R; Ye, S; Russell, C				White-Lewis, Sharon; Johnson, Rebecca; Ye, Sangbeak; Russell, Cynthia			An equine-assisted therapy intervention to improve pain, range of motion, and quality of life in adults and older adults with arthritis: A randomized controlled trial	APPLIED NURSING RESEARCH			English	Article						Equine-assisted therapy; Randomized controlled trial; Horse; Arthritis	HORSEBACK RIDING EXERCISE; VISUAL ANALOG SCALE; MULTIPLE-SCLEROSIS; SHORT-FORM; HIPPOTHERAPY; BALANCE; RELIABILITY; DISABILITY; SPASTICITY; VALIDITY	Research aim: To compare equine-assisted therapy to exercise education on pain, range of motion, and quality of life in adults and older adults with arthritis. Background: Quality of life for adults and older adults is negatively impacted by arthritis pain, stiffness, and decreased function. Equine-assisted therapy provides unique movements to the rider's joints and muscles improving pain, range …	[White-Lewis, Sharon; Ye, Sangbeak; Russell, Cynthia] Univ Missouri, Sch Nursing & Hlth Studies, 2464 Charlotte St, Kansas City, MO 64108 USA; [Johnson, Rebecca] Univ Missouri, MU Coll Vet Med, Res Ctr Human Anim Interact, 900 East Campus Dr, Columbia, MO 65201 USA	University of Missouri System; University of Missouri Kansas City; University of Missouri System; University of Missouri Columbia	White-Lewis, S (corresponding author), Univ Missouri, Sch Nursing & Hlth Studies, 2464 Charlotte St, Kansas City, MO 64108 USA.	whitelewiss@umkc.edu; rajohnson@missouri.edu; yesa@umkc.edu; russellc@umkc.edu		White-Lewis, Sharon/0000-0001-5666-1746	Saint Luke's College of Health Sciences	Saint Luke's College of Health Sciences	This research was supported by Saint Luke's College of Health Sciences by financial support and with no other involvement.		67	16	16	0	28	W B SAUNDERS CO-ELSEVIER INC	PHILADELPHIA	1600 JOHN F KENNEDY BOULEVARD, STE 1800, PHILADELPHIA, PA 19103-2899 USA	0897-1897	1532-8201		APPL NURS RES	Appl. Nurs. Res.	OCT	2019	49
J	Heussen, N; Häusler, M				Heussen, Nicole; Haeusler, Martin			Equine-Assisted Therapies for Children With Cerebral Palsy: A Meta-analysis	PEDIATRICS			English	Article							GROSS MOTOR FUNCTION; HORSE RIDING SIMULATOR; QUALITY-OF-LIFE; GAIT PARAMETERS; HIPPOTHERAPY; SPASTICITY; BALANCE; RELIABILITY; IMMEDIATE; SYMMETRY	CONTEXT: Equine-assisted therapy in different facets aims to improve the clinical condition of children with cerebral palsy. A more comprehensive overview on the overall effects and on the differences between different treatment modalities seems desirable. OBJECTIVE: We compared the effectiveness of various equine-assisted treatments on motor capabilities and quality of life of children with cere…	[Heussen, Nicole] Rhein Westfal TH Aachen, Dept Med Stat, Aachen, Germany; [Heussen, Nicole] Sigmund Freud Univ, Ctr Biostat & Epidemiol, Med Sch, Vienna, Austria; [Haeusler, Martin] Univ Hosp RWTH Aachen, Dept Pediat, Div Neuropediat & Social Pediat, Aachen, Germany	RWTH Aachen University; RWTH Aachen University; RWTH Aachen University Hospital	Heussen, N (corresponding author), Dept Med Stat, Pauwelsstr 19, D-52074 Aachen, Germany.	nheussen@ukaachen.de	Heussen, Nicole/C-7006-2013	Heussen, Nicole/0000-0002-6134-7206					47	2	2	4	7	AMER ACAD PEDIATRICS	ELK GROVE VILLAGE	141 NORTH-WEST POINT BLVD,, ELK GROVE VILLAGE, IL 60007-1098 USA	0031-4005	1098-4275		PEDIATRICS	Pediatrics	JUL	2022	150	1
J	Nelson, C; Dossett, K; Walker, DL				Nelson, Charles; Dossett, Kimberly; Walker, Deanna L. L.			Equine-Assisted Therapy for Posttraumatic Stress Disorder Among First Responders	PSYCHOLOGICAL REPORTS			English	Article; Early Access						posttraumatic stress disorder; first responders; equine-assisted therapy	MENTAL-DISORDERS; PREDICTORS; ANXIETY; PROGRAM; POLICE; BURDEN; BRAIN; PHQ-9	Equine-assisted therapy has emerged as an adjunctive integrative health modality in treating individuals experiencing physiological and psychological distress. However, limited research exists to assess the efficacy of such treatments as a possible adjunct to psychological treatment for Posttraumatic Stress Disorder (PTSD) in first responders. The current pilot study examines the additive benefit…	[Nelson, Charles; Walker, Deanna L. L.] Nelson Psychol Profess Corp, Komoka, ON N0L 1E0, Canada; [Nelson, Charles; Dossett, Kimberly; Walker, Deanna L. L.] Western Univ, Dept Clin Psychol, London, ON N6A 3K7, Canada	Western University (University of Western Ontario)	Walker, DL (corresponding author), Nelson Psychol Profess Corp, Komoka, ON N0L 1E0, Canada.;Walker, DL (corresponding author), Western Univ, Dept Clin Psychol, London, ON N6A 3K7, Canada.	dwalke67@uwo.ca		Dossett, Kimberly/0000-0001-8765-3642					33	0	0	15	20	SAGE PUBLICATIONS INC	THOUSAND OAKS	2455 TELLER RD, THOUSAND OAKS, CA 91320 USA	0033-2941	1558-691X		PSYCHOL REP	Psychol. Rep.	2022 DEC 21	2022
J	Boshoff, C; Grobler, H; Nienaber, A				Boshoff, Christa; Grobler, Herman; Nienaber, Alida			The evaluation of an equine-assisted therapy programme with a group of boys in a youth care facility	JOURNAL OF PSYCHOLOGY IN AFRICA			English	Article						animal-assisted therapy; coping; Adolescent boys; subjective well-being; equine-assisted therapy; school of industry		The goal of this study was to evaluate the efficacy of an equine-assisted therapy programme aimed at improving the psychological well-being of boys in a custodial school of industry. Participants were 39 boys who live in a youth care facility for boys who display problem behaviour. They were from different cultural groups (Black, Coloured, and White) and aged between 14 and 18 years. Horses were …	[Boshoff, Christa; Grobler, Herman; Nienaber, Alida] North West Univ, Potchefstroom, South Africa	North West University - South Africa	Grobler, H (corresponding author), North West Univ, Potchefstroom, South Africa.	23376600@nwu.ac.za							32	13	13	1	53	ROUTLEDGE JOURNALS, TAYLOR & FRANCIS LTD	ABINGDON	2-4 PARK SQUARE, MILTON PARK, ABINGDON OX14 4RN, OXON, ENGLAND	1433-0237	1815-5626		J PSYCHOL AFR	J. Psychol. Afr.	JAN 2	2015	25	1
J	Taschetto, PM; Azevedo, MD; Rodrigues, APD; Martini, LG; Siqueira, DFC; Bernardes, AS; Parodes, BM				Taschetto, Patricia Maurer; Azevedo, Marcos da Silva; da Costa Rodrigues, Ana Paula; Martini, Luiza Goncalves; Cosentino Siqueira, Danielle Fernandes; Bernardes, Andressa Schunemann; Parodes, Bruna Martins			Objective lameness assessment in horses used for equine-assisted therapy in Rio Grande do Sul State, Brazil	CIENCIA RURAL			English	Article						horse riding; inertial sensors; Lameness Locator (TM); animal assisted therapy	INERTIAL SENSOR SYSTEM	Equine-assisted therapy is a method used since ancient times to rehabilitate individuals. The biomechanics provided by horses and the friction between their back and the riders' saddle generate impulses that are transmitted to riders' central nervous system; thus, these horses must be healthy enough to enable the desired therapeutic effect. The aim of the current study is to investigate lameness …	[Taschetto, Patricia Maurer; Azevedo, Marcos da Silva; da Costa Rodrigues, Ana Paula; Martini, Luiza Goncalves; Cosentino Siqueira, Danielle Fernandes; Bernardes, Andressa Schunemann; Parodes, Bruna Martins] Univ Fed Pampa UNIPAMPA, Setor Clin & Cirurgia Grandes Anim, Dept Med Vet, BR-97501970 Uruguaiana, RS, Brazil	Universidade Federal do Pampa	Taschetto, PM (corresponding author), Univ Fed Pampa UNIPAMPA, Setor Clin & Cirurgia Grandes Anim, Dept Med Vet, BR-97501970 Uruguaiana, RS, Brazil.	patriciataschetto@gmail.com	Rodrigues, Ana/GYQ-6273-2022; rodrigues, ana maria/HNB-6103-2023	da Costa Rodrigues, Ana Paula/0000-0002-8790-930X; /0000-0002-8657-7139; Martini, Luiza/0000-0002-0968-3907; Schunemann Bernardes, Andressa/0000-0001-8259-6802; AZEVEDO, MARCOS/0000-0002-9760-8594					22	0	0	2	11	UNIV FEDERAL SANTA MARIA	SANTA MARIA	CIDADE UNIV, BAIRRO CAMOBI, SANTA MARIA, RS 97105-900, BRAZIL	0103-8478	1678-4596		CIENC RURAL	Cienc. Rural		2022	52	5
J	Matamonasa-Bennett, A				Matamonasa-Bennett, Arieahn			Putting the Horse before Descartes: Native American Paradigms and Ethics in Equine-Assisted Therapies	BUSINESS & PROFESSIONAL ETHICS JOURNAL			English	Article						animal assisted therapy; equine-assisted therapy; ethics; human-animal relationships; Native American culture		This article addresses the need for discourse and dialogue on ethics in the fields of animal-assisted therapy (AAT) in general and equine-assisted therapy (EAT) specifically. Utilizing animals as partners in a therapeutic process requires major cultural paradigm shifts regarding intelligence and emotion and consideration of the ethical implications for the care and agency of these animals. There …	[Matamonasa-Bennett, Arieahn] Depaul Univ, Chicago, IL 60604 USA	DePaul University	Matamonasa-Bennett, A (corresponding author), Depaul Univ, Chicago, IL 60604 USA.	amatamo1@depaul.edu							90	2	2	0	3	PHILOSOPHY DOCUMENTATION CENTER	CHARLOTTESVILLE	PO BOX 7147, CHARLOTTESVILLE, VA 22906-7147 USA	0277-2027	2153-7828		BUS PROF ETHICS J	Bus. Prof. Ethics J	SPR	2015	34	1
J	Mapes, AR; Rosén, LA				Mapes, Ayla R.; Rosen, Lee A.			Equine-Assisted Therapy for Children with Autism Spectrum Disorder: a Comprehensive Literature Review	REVIEW JOURNAL OF AUTISM AND DEVELOPMENTAL DISORDERS			English	Review						Equine-assisted therapy; Autism spectrum disorder	CASE DESIGN; ADOLESCENTS	Equine-assisted therapy (EAT) is a therapeutic technique that has been examined for improving physical, emotional, social, cognitive, educational, and behavioral skills in children diagnosed with autism spectrum disorder (ASD). This literature review examines the usefulness of the approach for children diagnosed with ASD. The goal of the search strategy used was to include relevant scientific art…	[Mapes, Ayla R.; Rosen, Lee A.] Colorado State Univ, Dept Psychol, Ft Collins, CO 80523 USA	Colorado State University	Mapes, AR; Rosén, LA (corresponding author), Colorado State Univ, Dept Psychol, Ft Collins, CO 80523 USA.	aylarmapes@gmail.com; Lee.Rosen@colostate.edu							44	9	9	1	87	SPRINGER HEIDELBERG	HEIDELBERG	TIERGARTENSTRASSE 17, D-69121 HEIDELBERG, GERMANY	2195-7177	2195-7185		REV J AUTISM DEV DIS	Rev. J. Autism Dev. Disord.	DEC	2016	3	4
J	Knight, AC; Coffey, KJ				Knight, Adam C.; Coffey, Katherine J.			THE EFFECT OF EQUINE-ASSISTED THERAPY ON GAIT FOR AN INDIVIDUAL WITH A SPINAL CORD INJURY	PALAESTRA			English	Article						gait analysis; therapeutic horseback riding; hippotherapy; spinal cord injury		The purpose of this study was to examine the effects of participation in equine-assisted therapy for an individual with a spinal cord injury. This study examined one male participant (age = 33 years) with an incomplete level C-3-C-4 spinal cord injury and spastic paresis. The participant completed two therapeutic horseback riding programs, each lasting 6 weeks, with an approximately 5-month break…	[Knight, Adam C.] Mississippi State Univ, Dept Kinesiol, Starkville, MS 39759 USA; [Knight, Adam C.] Mississippi State Univ, Dept Kinesiol, Neuromech Lab, Starkville, MS 39759 USA; [Coffey, Katherine J.] Texas Womans Univ, Dept Kinesiol, Denton, TX 76204 USA	Mississippi State University; Mississippi State University; Texas Womans University	Knight, AC (corresponding author), Mississippi State Univ, Dept Kinesiol, Starkville, MS 39759 USA.;Knight, AC (corresponding author), Mississippi State Univ, Dept Kinesiol, Neuromech Lab, Starkville, MS 39759 USA.								14	1	1	0	3	SAGAMORE PUBL LLC	URBANA	1807 N FEDERAL DR, URBANA, IL 61801 USA	8756-5811	2372-1391		PALAESTRA	Palaestra		2016	30	4
J	Hojgaard-Boytler, J; Argentzell, E				Hojgaard-Boytler, Jeanne; Argentzell, Elisabeth			Experiences of Equine Assisted Therapy and Its Influence on Occupational Engagement Among People With Mental Health Problems	OCCUPATIONAL THERAPY IN MENTAL HEALTH			English	Article; Early Access						Animal-assisted Interventions; daily occupations; equine assisted therapy; mental illness; occupational engagement	RECOVERY; ANXIETY; INDIVIDUALS; DISORDERS; SYMPTOMS; BENEFITS; WORLD	Equine Assisted Therapy (EAT) has positive influence on health. However, research is scarce regarding how people with mental health problems experience EAT and if it influences occupational engagement. Eleven people with mental health problems were interviewed regarding this issue. Data was analyzed using a hermeneutic phenomenological approach. Results showed that EAT had a positive influence on…	[Hojgaard-Boytler, Jeanne] Lund Univ, Dept Hlth Sci, Lund, Sweden; [Argentzell, Elisabeth] Lund Univ, Dept Hlth Sci, Mental Hlth Act & Participat MAP, Lund, Sweden; [Hojgaard-Boytler, Jeanne] Lund Univ, Sch Social Work, Allhelgona Kyrkogata 8, S-22362 Lund, Sweden	Lund University; Lund University; Lund University	Hojgaard-Boytler, J (corresponding author), Lund Univ, Sch Social Work, Allhelgona Kyrkogata 8, S-22362 Lund, Sweden.	jeannehoejgaard@gmail.com		Argentzell, Elisabeth/0000-0002-9405-4418					50	0	0	5	9	ROUTLEDGE JOURNALS, TAYLOR & FRANCIS LTD	ABINGDON	2-4 PARK SQUARE, MILTON PARK, ABINGDON OX14 4RN, OXON, ENGLAND	0164-212X	1541-3101		OCCUP THER MENT HEAL	Occup. ther. Ment. Health	2022 DEC 19	2022
J	Ghafar, MAA; Abdelraouf, OR; Abdel-Aziem, AA; Elnegamy, TE; Mohamed, ME; Yehia, AM; Mousa, GS				Ghafar, Mohamed A. Abdel; Abdelraouf, Osama R.; Abdel-Aziem, Amr A.; Elnegamy, Tamer E.; Mohamed, Mariam E.; Yehia, Amr M.; Mousa, Gihan Samir			PULMONARY FUNCTION AND AEROBIC CAPACITY RESPONSES TO EQUINE-ASSISTED THERAPY IN ADOLESCENTS WITH IDIOPATHIC SCOLIOSIS: A RANDOMIZED CONTROLLED TRIAL	JOURNAL OF REHABILITATION MEDICINE			English	Article						equine-assisted therapy; pulmonary function; Schroth method; idiopathic scoliosis	RESPIRATORY-FUNCTION; CEREBRAL-PALSY; EXERCISE; HIPPOTHERAPY; LIMITATION; SPIROMETRY; CHILDREN; IMPACT	Background: Idiopathic scoliosis is a common spinal malalignment that negatively impacts the respiratory system and physical conditioning in adolescents. Equine-assisted therapy comprises therapeutic horseback riding that optimizes physical performance and mobility in a range of contexts. However, the influence of equine-assisted therapy on pulmonary function remains unclear. Objective: To examin…	[Ghafar, Mohamed A. Abdel; Abdelraouf, Osama R.; Mohamed, Mariam E.] Batterjee Med Coll, Phys Therapy Program, Jeddah, Saudi Arabia; [Abdelraouf, Osama R.; Abdel-Aziem, Amr A.] Cairo Univ, Fac Phys Therapy, Dept Biomech, Giza, Egypt; [Elnegamy, Tamer E.] Prince Sattam Bin Abdelaziz Univ, Dept Phys Therapy & Hlth Rehabil, Coll Appl Med Sci, Al Kharj, Saudi Arabia; [Mohamed, Mariam E.; Mousa, Gihan…	Egyptian Knowledge Bank (EKB); Cairo University; Prince Sattam Bin Abdulaziz University; Egyptian Knowledge Bank (EKB); Cairo University; Egyptian Knowledge Bank (EKB); October 6 University (O6U); Umm Al Qura University	Ghafar, MAA (corresponding author), Batterjee Med Coll, Phys Therapy Program, Jeddah, Saudi Arabia.	pt12.jed@bmc.edu.sa	Abdelraouf, Osama Ragaa/AGJ-0828-2022; Abdel Ghafar, Mohamed A./AAY-7831-2021; Abdel-aziem, Amr Almaz/J-2817-2019; Salem, Mariam Elsayed Mohamed AbdAlaal/GQA-3370-2022; mohamed, mariam/HTS-5332-2023; ElSayed Mohamed, Dr. Mariam/GWU-5119-2022; Abdel-aziem, amr/GQA-5184-2022; Mousa, Gihan/C-1545-2019	Abdelraouf, Osama Ragaa/0000-0001-6888-5480; Abdel Ghafar, Mohamed A./0000-0001-7907-3613; Abdel-aziem, Amr Almaz/0000-0001-8448-9218; Yehia, Amr/0000-0002-5428-4286; Mousa, Gihan/0000-0001-8469-9207; Salem, Mariam/0000-0002-2169-9864					39	1	1	4	8	FOUNDATION REHABILITATION INFORMATION	UPPSALA	TRADGARDSGATAN 14, UPPSALA, SE-753 09, SWEDEN	1650-1977	1651-2081		J REHABIL MED	J. Rehabil. Med.	OCT	2022	54
J	Zhu, X; Suarez-Jimenez, B; Zilcha-Mano, S; Lazarov, A; Arnon, S; Lowell, AL; Bergman, M; Ryba, M; Hamilton, AJ; Hamilton, JF; Turner, JB; Markowitz, JC; Fisher, PW; Neria, Y				Zhu, Xi; Suarez-Jimenez, Benjamin; Zilcha-Mano, Sigal; Lazarov, Amit; Arnon, Shay; Lowell, Ari L.; Bergman, Maja; Ryba, Matthew; Hamilton, Allan J.; Hamilton, Jane F.; Turner, J. Blake; Markowitz, John C.; Fisher, Prudence W.; Neria, Yuval			Neural changes following equine-assisted therapy for posttraumatic stress disorder: A longitudinal multimodal imaging study	HUMAN BRAIN MAPPING			English	Article						equine assisted therapy; neuroimaging; PTSD; resting state fMRI	WHITE-MATTER INTEGRITY; PROLONGED EXPOSURE TREATMENT; HIPPOCAMPAL VOLUME; PSYCHOTHERAPY; VETERANS; PTSD; CORTEX; REWARD; ADULTS	Background While effective treatments for posttraumatic stress disorder (PTSD) exist, many individuals, including military personnel and veterans fail to respond to them. Equine-assisted therapy (EAT), a novel PTSD treatment, may complement existing PTSD interventions. This study employs longitudinal neuro-imaging, including structural magnetic resonance imaging (sMRI), resting state-fMRI (rs-fMR…	[Zhu, Xi; Suarez-Jimenez, Benjamin; Lazarov, Amit; Lowell, Ari L.; Turner, J. Blake; Markowitz, John C.; Fisher, Prudence W.; Neria, Yuval] Columbia Univ, Dept Psychiat, New York, NY 10032 USA; [Zhu, Xi; Suarez-Jimenez, Benjamin; Arnon, Shay; Lowell, Ari L.; Bergman, Maja; Ryba, Matthew; Turner, J. Blake; Markowitz, John C.; Fisher, Prudence W.; Neria, Yuval] New York State Psychiat Inst & Hosp, …	Columbia University; New York State Psychiatry Institute; University of Rochester; University of Haifa; Tel Aviv University; US Department of Veterans Affairs; Veterans Health Administration (VHA); Memphis VA Medical Center; University of Arizona Health Sciences; University of Arizona; NewYork-Presbyterian Hospital; Columbia University	Zhu, X (corresponding author), Columbia Univ, New York State Psychiat Inst, Med Ctr, 1051 Riverside Dr, New York, NY 10032 USA.	xi.zhu@nyspi.columbia.edu	Suarez-Jimenez, Benjamin/IVV-3114-2023; Lazarov, Amit/GPX-0063-2022	Suarez-Jimenez, Benjamin/0000-0002-4765-2458; Lazarov, Amit/0000-0002-2811-2739	David and Julia Koch Foundation; Earle I. Mack Foundation; Ganek Family Foundation; Gulfstream Park Racing Association; Live Oak Foundation; Mary & Daniel Loughran Foundation; Nicholson Family Charity Fund; Tactical Air Support; Viola Foundation; Jockey Club; Meta Aerospace Capital, LTD; Reid Family Charitable Fund	David and Julia Koch Foundation; Earle I. Mack Foundation; Ganek Family Foundation; Gulfstream Park Racing Association; Live Oak Foundation; Mary & Daniel Loughran Foundation; Nicholson Family Charity Fund; Tactical Air Support; Viola Foundation; Jockey Club; Meta Aerospace Capital, LTD; Reid Family Charitable Fund	David and Julia Koch Foundation; Earle I. Mack Foundation; Ganek Family Foundation; Gerald Parsky; Gulfstream Park Racing Association; Jockey Club; Live Oak Foundation; Mary & Daniel Loughran Foundation; Meta Aerospace Capital, LTD; Nicholson Family Charity Fund; Peter M. Brant; Reid Family Charitable Fund; Tactical Air Support; Viola Foundation		47	9	10	3	23	WILEY	HOBOKEN	111 RIVER ST, HOBOKEN 07030-5774, NJ USA	1065-9471	1097-0193		HUM BRAIN MAPP	Hum. Brain Mapp.	APR 15	2021	42	6
J	Ayala, MD; Carrillo, A; Iniesta, P; Ferrer, P				Ayala, Maria Dolores; Carrillo, Andrea; Iniesta, Pilar; Ferrer, Pedro			Pilot Study of the Influence of Equine Assisted Therapy on Physiological and Behavioral Parameters Related to Welfare of Horses and Patients	ANIMALS			English	Article						equine assisted therapy; horse-patient interaction; stress; well-being; quality of life	GROSS MOTOR FUNCTION; CEREBRAL-PALSY; CHILDREN; HIPPOTHERAPY; STRESS	Simple Summary Equine assisted therapy is being used successfully in patients with different psychic and motor pathologies. In the present work, different physiological and behavioral parameters have been evaluated in horses and patients with psychomotor alterations during equine assisted therapy sessions. After a first anticipatory phase in which signs of stress were observed in the behavior of …	[Ayala, Maria Dolores; Carrillo, Andrea] Univ Murcia, Dept Anat & Comparat Pathol Anat, Fac Vet, Campus Espinardo, Murcia 30100, Spain; [Iniesta, Pilar; Ferrer, Pedro] Centauro Quiron Fdn, Camino Salitre 28, Murcia 30560, Spain	University of Murcia	Ayala, MD (corresponding author), Univ Murcia, Dept Anat & Comparat Pathol Anat, Fac Vet, Campus Espinardo, Murcia 30100, Spain.	mdayala@um.es; andrea.carrillo1@um.es; pilicainiesta@gmail.com; p.f.ferrer@hotmail.com		Carrillo Diaz de Argandona, Andrea/0000-0002-3030-7498	Centauro-QuironFoundation	Centauro-QuironFoundation	This work has been carried out in collaboration with the Centauro-QuironFoundation, in whose facilities the experimental phase was carried out. We are grateful for thesupport of the therapeutic team and all the staff of the Foundation. We are also very grateful to thepatients and their families for their participation and involvement in the present work		31	1	1	1	21	MDPI	BASEL	ST ALBAN-ANLAGE 66, CH-4052 BASEL, SWITZERLAND	2076-2615			ANIMALS-BASEL	Animals	DEC	2021	11	12
J	Wu, JX; Yao, YA				Wu, Jianxu; Yao, Yan-an			Design and analysis of a novel multi-legged horse-riding simulation vehicle for equine-assisted therapy	PROCEEDINGS OF THE INSTITUTION OF MECHANICAL ENGINEERS PART C-JOURNAL OF MECHANICAL ENGINEERING SCIENCE			English	Article						Equine-assisted therapy; multi-legged vehicle; whole close-chain mechanism; fluctuating curve; reconfigurable linkages; compound movement	HIPPOTHERAPY; CHILDREN; BALANCE	A novel multi-legged horse-riding simulation vehicle aiming at providing the equine-assisted therapy is proposed, the functions of which include both transportation and rehabilitation. The whole system consists of a walking system constructed with four identical-legged units, a control system, an energy system, and a riding system. Based on the requirements of the foot trajectory, the configurati…	[Wu, Jianxu; Yao, Yan-an] Beijing Jiaotong Univ, Sch Mech Elect & Control Engn, Beijing 100044, Peoples R China	Beijing Jiaotong University	Yao, YA (corresponding author), Beijing Jiaotong Univ, Sch Mech Elect & Control Engn, Beijing 100044, Peoples R China.	12121336@bjtu.edu.cn							31	6	7	0	33	SAGE PUBLICATIONS LTD	LONDON	1 OLIVERS YARD, 55 CITY ROAD, LONDON EC1Y 1SP, ENGLAND	0954-4062	2041-2983		P I MECH ENG C-J MEC	Proc. Inst. Mech. Eng. Part C-J. Eng. Mech. Eng. Sci.	AUG	2018	232	16
J	Ward, J; Hovey, A; Brownlee, K				Ward, Jessica; Hovey, Angela; Brownlee, Keith			Mental health benefits of mounted equine-assisted therapies: A scoping review	HEALTH & SOCIAL CARE IN THE COMMUNITY			English	Review						equine-assisted therapy; horse riding; mounted-equine-assisted therapy; scoping review; well-being	ATTENTION-DEFICIT/HYPERACTIVITY DISORDER; FACILITATED PSYCHOTHERAPY; SOCIAL-WORK; CHILDREN; ADOLESCENTS; RISK; COMPETENCE; EFFICACY; TRIAL	Across mental health professionals, there is growing interest in the field of Equine-Assisted Therapy (EAT). Preliminary evidence suggests EAT is beneficial for a wide spectrum of client populations. EAT programs may be based on groundwork alone, where participants interact with the horses from the ground only, or they may incorporate mounted activities. It remains unclear whether mounted activit…	[Ward, Jessica; Hovey, Angela; Brownlee, Keith] Lakehead Univ, Sch Social Work, 500 Univ Ave, Orillia, ON L3V 0B9, Canada	Lakehead University	Ward, J (corresponding author), Lakehead Univ, Sch Social Work, 500 Univ Ave, Orillia, ON L3V 0B9, Canada.	jnward@lakeheadu.ca			Lakehead University	Lakehead University	We thank Christopher Tomasini and Debra Gold for their useful discussions. We thank Lakehead University for their support.		53	0	0	8	23	WILEY-HINDAWI	LONDON	ADAM HOUSE, 3RD FL, 1 FITZROY SQ, LONDON, WIT 5HE, ENGLAND	0966-0410	1365-2524		HEALTH SOC CARE COMM	Health Soc. Care Community	NOV	2022	30	6
J	Dawson, S; McCormick, BP; Tamas, D; Stanojevic, C; Eldridge, L; McIntire, J; Bowen, A; McKissock, HB				Dawson, Shay; McCormick, Bryan P.; Tamas, Daniela; Stanojevic, Cedomir; Eldridge, Lori; McIntire, Jordan; Bowen, Ashley; McKissock, H. Blair			Equine-Assisted Therapy with Autism Spectrum Disorder in Serbia and the United States A Pilot Intervention	THERAPEUTIC RECREATION JOURNAL			English	Article						Autism spectrum disorder; equine-assisted therapy; international research; recreational therapy	SINGLE-SUBJECT-RESEARCH; RECREATIONAL THERAPY; CHILDREN; OUTCOMES; PROGRAM	Adolescent and young adults with a diagnosed autism spectrum disorder (ASD) in the severe to moderate functioning range were recruited for this study in Serbia and the United States (U.S.). A total of ten participants, five from each respective country, participated in a 15-week equine-assisted therapy (EAT) intervention that utilized ground-based learning through a manualized program approach. T…	[Dawson, Shay] Cent Michigan Univ, Dept Recreat Pk & Leisure Serv Adm, Mt Pleasant, MI 48859 USA; [McCormick, Bryan P.] Temple Univ, Dept Hlth & Rehabil Sci, Philadelphia, PA USA; [Tamas, Daniela] Univ Novi Sad, Dept Special Educ & Rehabil, Novi Sad, Serbia; [Stanojevic, Cedomir] Indiana Univ, Dept Hlth & Wellness Design, Bloomington, IN USA; [Eldridge, Lori] East Carolina Univ, Dept Recreat Sci,…	Central Michigan University; Pennsylvania Commonwealth System of Higher Education (PCSHE); Temple University; University of Novi Sad; Indiana University System; Indiana University Bloomington; University of North Carolina; East Carolina University; Brigham Young University; Pennsylvania Commonwealth System of Higher Education (PCSHE); Temple University	Dawson, S (corresponding author), Cent Michigan Univ, Dept Recreat Pk & Leisure Serv Adm, Mt Pleasant, MI 48859 USA.	dawso2s@cmich.edu		Stanojevic, Cedomir/0000-0002-1695-3901					42	2	2	1	16	SAGAMORE PUBLISHING LLC	Champaign	3611 N. Staley Rd, Suite B, Champaign, IL, UNITED STATES	0040-5914	2159-6433		THER RECREAT J	Ther. Recreat. J.		2022	56	1
J	Stolz, I; Anneken, V; Froboese, I				Stolz, Isabel; Anneken, Volker; Froboese, Ingo			Measuring Equine-Assisted Therapy: Validation and Confirmatory Factor Analysis of an ICF-Based Standardized Assessment-Tool	INTERNATIONAL JOURNAL OF ENVIRONMENTAL RESEARCH AND PUBLIC HEALTH			English	Article						(outcome) assessment; factor analysis; ICF; quantitative research; rehabilitation; therapy evaluation; validation	INTERNATIONAL CLASSIFICATION; HEALTH ICF; DISABILITY; HIPPOTHERAPY; CHILDREN	The International Classification of Functioning, Disability, and Health (ICF) of the World Health Organization (WHO) was established as an international framework for monitoring rehabilitation outcomes and the impacts of health interventions since, as the term functioning implies, it emphasizes a person's lived health in addition to their biological health status. Equine-assisted therapy (EAT) re…	[Stolz, Isabel; Anneken, Volker] German Sport Univ Cologne, Res Inst Inclus Phys Act & Sport, D-50226 Frechen, Germany; [Stolz, Isabel] German Sport Univ Cologne, Res Inst Movement & Neurosci, D-50933 Cologne, Germany; [Froboese, Ingo] German Sport Univ Cologne, Inst Hlth Promot & Clin Movement Sci, D-50933 Cologne, Germany	German Sport University Cologne; German Sport University Cologne; German Sport University Cologne	Stolz, I (corresponding author), German Sport Univ Cologne, Res Inst Inclus Phys Act & Sport, D-50226 Frechen, Germany.;Stolz, I (corresponding author), German Sport Univ Cologne, Res Inst Movement & Neurosci, D-50933 Cologne, Germany.	froboese@dshs-koeln.de; froboese@dshs-koeln.de; froboese@dshs-koeln.de			Imhoff Foundation [2019-4-039]; Kaempgen Foundation [3595/19]; Marga and Walter Boll Foundation [210-03.04-19]; The Research Institute for Inclusion	Imhoff Foundation; Kaempgen Foundation; Marga and Walter Boll Foundation; The Research Institute for Inclusion	This research was funded by the Imhoff Foundation (Funding Number 2019-4-039), the Kaempgen Foundation (Funding Number 3595/19), and the Marga and Walter Boll Foundation (Funding Number 210-03.04-19) with a share of 18.87% each. The Research Institute for Inclusion through Physical Activity and Sport and the participating centers for equine-assisted therapy financed the remainder with their own r…		26	0	0	0	6	MDPI	BASEL	ST ALBAN-ANLAGE 66, CH-4052 BASEL, SWITZERLAND		1660-4601		INT J ENV RES PUB HE	Int. J. Environ. Res. Public Health	MAR	2022	19	5
J	Souza-Santos, C; dos Santos, JF; Azevedo-Santos, I; LavíniaTeixeira-Machado				Souza-Santos, Caroline; dos Santos, Josefa Franciane; Azevedo-Santos, Isabela; LaviniaTeixeira-Machado			DANCE AND EQUINE-ASSISTED THERAPY IN AUTISM SPECTRUM DISORDER: CROSSOVER RANDOMIZED CLINICAL TRIAL	CLINICAL NEUROPSYCHIATRY			English	Article						autism spectrum disorder; dance; Equine-Assisted Therapy; physical therapy	CHILDREN; ADOLESCENTS	Objective: Autism spectrum disorder (ASD) is a neurodevelopmental disorder, that compromising social interaction and communication by restriction of activities and interests. The aim was to investigate the influence of dance, and Equine-Assisted Therapy (EAT) in children with ASD. Method: A sample of 45 articipants were allocated into three intervention groups (Dance, EAT, Dance & EAT), randomly …	[Souza-Santos, Caroline; dos Santos, Josefa Franciane] Univ Fed Sergipe, Phys Therapy Dept, Lagarto, SE, Brazil; [Azevedo-Santos, Isabela] Univ Fed Sergipe, Phys Therapy Dept, Sao Cristovao, SE, Brazil; [LaviniaTeixeira-Machado] Univ Fed Sergipe, Educ Hlth Dept, Lagarto, SE, Brazil; [LaviniaTeixeira-Machado] 13 Marcelo Deda Ave, Lagarto, Sergipe, Brazil	Universidade Federal de Sergipe; Universidade Federal de Sergipe; Universidade Federal de Sergipe	Univ Fed Sergipe, Educ Hlth Dept, Lagarto, SE, Brazil.;13 Marcelo Deda Ave, Lagarto, Sergipe, Brazil.	caroline_souza15@hotmail.com; franci.silveira.12@hotmail.com; belaafs@hotmail.com; teixeiramachado@icloud.com							27	14	14	3	54	GIOVANNI FIORITI EDITORE	ROME	VIA ARCHIMEDE 179, ROME, 00197, ITALY	1724-4935	2385-0787		CLIN NEUROPSYCHIATR	Clin. Neuropsychiatr.	OCT	2018	15	5
J	Almasloukh, KB				Almasloukh, Khalid Bandar			Equine-Assisted Activities and Therapies: State-of-the-Art Review	NURSING SCIENCE QUARTERLY			English	Review						adaptation; equine-assisted activities and therapies; quality of life; Roy; rural environment	HIPPOTHERAPY; ADAPTATION; PROGRAM; MODEL	The purpose of this paper is to explore what is known about equine-assisted activities and therapies based on Roy's adaptation model. Quality of life for vulnerable populations who engage with equine-assisted activities and therapies is considered the main concept here. This state-of-the-art review was conducted from four databases ranging from January 2019 to February 2020. Limited studies exami…	[Almasloukh, Khalid Bandar] Penn State Univ, Coll Nursing, Scranton Campus, Dunmore, PA 18512 USA	Pennsylvania Commonwealth System of Higher Education (PCSHE); Pennsylvania State University	Almasloukh, KB (corresponding author), Penn State Univ, Coll Nursing, Scranton Campus, Dunmore, PA 18512 USA.			Almasloukh, Khalid/0000-0002-2089-5505					33	1	1	2	19	SAGE PUBLICATIONS INC	THOUSAND OAKS	2455 TELLER RD, THOUSAND OAKS, CA 91320 USA	0894-3184	1552-7409		NURS SCI QUART	Nurs. Sci. Q.	JAN	2022	35	1
J	Borgi, M; Loliva, D; Cerino, S; Chiarotti, F; Venerosi, A; Bramini, M; Nonnis, E; Marcelli, M; Vinti, C; De Santis, C; Bisacco, F; Fagerlie, M; Frascarelli, M; Cirulli, F				Borgi, Marta; Loliva, Dafne; Cerino, Stefania; Chiarotti, Flavia; Venerosi, Aldina; Bramini, Maria; Nonnis, Enrico; Marcelli, Marco; Vinti, Claudia; De Santis, Chiara; Bisacco, Francesca; Fagerlie, Monica; Frascarelli, Massimo; Cirulli, Francesca			Effectiveness of a Standardized Equine-Assisted Therapy Program for Children with Autism Spectrum Disorder	JOURNAL OF AUTISM AND DEVELOPMENTAL DISORDERS			English	Article						Autism spectrum disorder; Animal-assisted interventions; Horses; Rehabilitation	CEREBRAL-PALSY; HIPPOTHERAPY; REHABILITATION; COMMUNICATION; ANIMALS; BALANCE; DOGS	In this study the effectiveness of an equine-assisted therapy (EAT) in improving adaptive and executive functioning in children with autism spectrum disorder (ASD) was examined (children attending EAT, n = 15, control group n = 13; inclusion criteria: IQ > 70). Therapeutic sessions consisted in structured activities involving horses and included both work on the ground and riding. Results indicat…	[Borgi, Marta; Cirulli, Francesca] Ist Super Sanita, Dept Cell Biol & Neurosci, Sect Behav Neurosci, I-00161 Rome, Italy; [Loliva, Dafne; Frascarelli, Massimo] Univ Roma La Sapienza, I-00185 Rome, Italy; [Cerino, Stefania] Italian Soc Psychosocial Rehabil, Rome, Italy; [Chiarotti, Flavia; Venerosi, Aldina] Ist Super Sanita, Dept Cell Biol & Neurosci, Sect Neurotoxicol & Neuroendocrinol, I-00161 R…	Istituto Superiore di Sanita (ISS); Sapienza University Rome; Istituto Superiore di Sanita (ISS)	Borgi, M (corresponding author), Ist Super Sanita, Dept Cell Biol & Neurosci, Sect Behav Neurosci, Viale Regina Elena 299, I-00161 Rome, Italy.	marta.borgi@iss.it	Chiarotti, Flavia/K-7970-2016; Cirulli, Francesca/B-1581-2013; Marcelli, Marco MM/F-2155-2018; Venerosi, Aldina/AAI-2808-2020; Chiarotti, Flavia/IVV-2511-2023; Borgi, Marta/J-9249-2016	Chiarotti, Flavia/0000-0003-0084-6914; Cirulli, Francesca/0000-0001-9440-1873; Venerosi, Aldina/0000-0002-6599-0581; Chiarotti, Flavia/0000-0003-0084-6914; Borgi, Marta/0000-0001-7496-6383	Department of Equestrian Rehabilitation of the Italian Equestrian Federation (Federazione Italiana Sport Equestri, FISE)	Department of Equestrian Rehabilitation of the Italian Equestrian Federation (Federazione Italiana Sport Equestri, FISE)	We would like to thank the Department of Equestrian Rehabilitation of the Italian Equestrian Federation (Federazione Italiana Sport Equestri, FISE) for their generous support; Lino Cavedon, Luca Farina (Scientific Director), National Centre for the Animal-Assisted Intervention (Centro di Referenza Nazionale per gli Interventi Assistiti con gli Animali, Istituto Zooprofilattico Sperimentale delle …		47	88	90	8	246	SPRINGER/PLENUM PUBLISHERS	NEW YORK	233 SPRING ST, NEW YORK, NY 10013 USA	0162-3257	1573-3432		J AUTISM DEV DISORD	J. Autism Dev. Disord.	JAN	2016	46	1
J	White, E; Zippel, J; Kumar, S				White, Eleanor; Zippel, Jaclyn; Kumar, Saravana			The effect of equine-assisted therapies on behavioural, psychological and physical symptoms for children with attention deficit/hyperactivity disorder: A systematic review	COMPLEMENTARY THERAPIES IN CLINICAL PRACTICE			English	Review						ADHD; Animal-assisted therapy; Attention deficit/hyperactivity disorder; Equine-assisted therapy; Hippotherapy	DEFICIT HYPERACTIVITY DISORDER; BENEFITS; ADOLESCENTS; PROGRAM; ADHD	Background and purpose: Individuals with attention deficit/hyperactivity disorder (ADHD) experience a variety of challenges in daily life and equine-assisted therapies (EATs) have grown in popularity for children with ADHD. This review aims to examine the effectiveness of EATs on behavioural, psychological and physical symptoms in the treatment of children with ADHD. Materials and methods: A syst…	[White, Eleanor; Zippel, Jaclyn] Univ South Australia, City East Campus,108 North Terrace, Adelaide, SA 5001, Australia; [Kumar, Saravana] Univ South Australia, Sch Hlth Sci, City East Campus, Adelaide, SA, Australia	University of South Australia; University of South Australia	White, E (corresponding author), Univ South Australia, City East Campus,108 North Terrace, Adelaide, SA 5001, Australia.	eleanorwhite15@gmail.com; zipjr001@mymail.unisa.edu.au; saravana.kumar@unisa.edu.au	Kumar, Saravana/B-8876-2009	Kumar, Saravana/0000-0002-4003-4411					34	11	11	13	38	ELSEVIER SCI LTD	OXFORD	THE BOULEVARD, LANGFORD LANE, KIDLINGTON, OXFORD OX5 1GB, OXON, ENGLAND	1744-3881	1873-6947		COMPLEMENT THER CLIN	Complement. Ther. Clin. Pract.	MAY	2020	39
J	Lietz, R; Napan, K				Lietz, Ricarda; Napan, Ksenija			Horses and worthwhile causes: Exploring equine-assisted learning at Dune Lakes Horse Inspired Learning Centre in Aotearoa New Zealand	AOTEAROA NEW ZEALAND SOCIAL WORK			English	Article						Horse-assisted learning; horse-assisted intervention; animals in social work	EMPIRICAL SUPPORT; THERAPY; CHILDREN	INTRODUCTION: Equine-assisted therapies and trauma-informed interventions have become increasingly popular with a growing literature suggesting that people can deeply relate to experiential work with horses, where silence, emotional growth, reflection and acceptance are prioritised over talking about problems. APPROACH: This research, undertaken at a rural learning and retreat centre near Aucklan…	[Lietz, Ricarda] Healthcare New Zealand, Wellington, New Zealand; [Napan, Ksenija] Massey Univ, Palmerston North, New Zealand	Massey University	Napan, K (corresponding author), Massey Univ, Palmerston North, New Zealand.	K.Napan@massey.ac.nz							38	1	1	0	5	AOTEAROA NEW ZEALAND ASSOC SOCIAL WORKERS	CHRISTCHURCH	DX BOX WX33484, CHRISTCHURCH, 00000, NEW ZEALAND	2463-4131			AOTEAROA N Z SOC WOR	AOTEAROA N. Z. SOC. WORK		2020	32	4
J	Warner, K; Keville, S; Hockley, J; Ludlow, A				Warner, Katie; Keville, Saskia; Hockley, Jemma; Ludlow, Amanda			Experiences of equine assisted therapy for females with autism spectrum disorders	ADVANCES IN AUTISM			English	Article						Interventions; Autism spectrum disorder; Females; Equine-assisted therapy	GENDER-DIFFERENCES; CHILDREN; GIRLS; INTERVENTION; ANXIETY; PERSPECTIVES; ASSOCIATION; PEOPLE; ADULTS; BOYS	Purpose This research indicates females with autism spectrum disorders (ASDs) have a diverse clinical presentation compared to males. Furthermore, females with ASD are often diagnosed later and typically experience greater levels of mental health difficulties. Evidence suggests that clinic-based verbal interventions for ASD have limited efficacy; therefore, alternative therapies, such as equine-a…	[Warner, Katie; Hockley, Jemma] Strength & Learning Horses, London, OH 43011 USA; [Warner, Katie] Hertfordshire Partnership NHS Fdn Trust, Stevenage, Herts, England; [Keville, Saskia; Ludlow, Amanda] Univ Hertfordshire, Hatfield, Herts, England	University of Hertfordshire	Warner, K (corresponding author), Strength & Learning Horses, London, OH 43011 USA.;Warner, K (corresponding author), Hertfordshire Partnership NHS Fdn Trust, Stevenage, Herts, England.	katie@strengthandlearningthroughhorses.org		Keville, Saskia/0000-0003-2401-5226					56	0	0	3	20	EMERALD GROUP PUBLISHING LTD	BINGLEY	HOWARD HOUSE, WAGON LANE, BINGLEY BD16 1WA, W YORKSHIRE, ENGLAND	2056-3868			ADV AUTISM	Adv. Autism	MAR 7	2023	9	2
J	Wood, W; Alm, K; Benjamin, J; Thomas, L; Anderson, D; Pohl, L; Kane, M				Wood, Wendy; Alm, Kathy; Benjamin, Joann; Thomas, Lynn; Anderson, Debbie; Pohl, Lissa; Kane, Michele			Optimal Terminology for Services in the United States That Incorporate Horses to Benefit People: A Consensus Document	JOURNAL OF ALTERNATIVE AND COMPLEMENTARY MEDICINE			English	Article						equine-assisted activities and therapies; equine-assisted learning; equine-assisted psychotherapy; equine-assisted therapy; hippotherapy; therapeutic riding	AUTISM; CHILDREN; INTERVENTIONS; ADOLESCENTS	Objectives: To recommend (1) the adoption of optimal terminology for referring to services in the United States that incorporate horses and other equines to benefit people, and (2) the discontinuation of especially problematic terminology. Design: A diverse multidisciplinary consortium of individuals, including representatives of relevant national organizations, participated in an inclusive, syst…	[Wood, Wendy] Colorado State Univ, Temple Grandin Equine Ctr, Dept Anim Sci, Ft Collins, CO 80523 USA; [Wood, Wendy] Colorado State Univ, Temple Grandin Equine Ctr, Dept Occupat Therapy, Ft Collins, CO 80523 USA; [Alm, Kathy] Profess Assoc Therapeut Horsemanship Int, Denver, CO USA; [Benjamin, Joann] Amer Hippotherapy Assoc Inc, Denver, CO USA; [Thomas, Lynn] Equine Assisted Growth & Learning Ass…	Colorado State University; Colorado State University; University of Kentucky	Wood, W (corresponding author), Colorado State Univ, Temple Grandin Equine Ctr, Dept Anim Sci, Ft Collins, CO 80523 USA.;Wood, W (corresponding author), Colorado State Univ, Temple Grandin Equine Ctr, Dept Occupat Therapy, Ft Collins, CO 80523 USA.	wendy.wood@colostate.edu			Bob Woodruff Foundation	Bob Woodruff Foundation	The authors gratefully acknowledge the Bob Woodruff Foundation, which funded the consensus-development process. They also gratefully acknowledge Dr. Margaret Harrel, Chief Program Officer, and Emily Bader, Program Officer, from the Bob Woodruff Foundation, for their helpful support throughout the consensus-building process.		19	32	33	2	2	MARY ANN LIEBERT, INC	NEW ROCHELLE	140 HUGUENOT STREET, 3RD FL, NEW ROCHELLE, NY 10801 USA	1075-5535	1557-7708		J ALTERN COMPLEM MED	J. Altern. Complement Med.	JAN 1	2021	27	1
J	de Araujo, TB; Martins, WR; Freitas, MP; Camargos, E; Mota, J; Safons, MP				de Araujo, Thais Borges; Martins, Wagner Rodrigues; Freitas, Marco Polo; Camargos, Einstein; Mota, Jessica; Safons, Marisete Peralta			An Exploration of Equine-Assisted Therapy to Improve Balance, Functional Capacity, and Cognition in Older Adults With Alzheimer Disease	JOURNAL OF GERIATRIC PHYSICAL THERAPY			English	Article; Proceedings Paper	Innovations and State of the Art in Dementia Research Conference	SEP 07, 2017	Rome, ITALY			Alzheimer disease; balance; cognition; equine-assisted therapy; functional capacity	CEREBRAL-PALSY; POSTURAL CONTROL; HIPPOTHERAPY; CHILDREN; FALLS; INTERVENTION; INDIVIDUALS; DEMENTIA; STRENGTH; MOBILITY	Background and Purpose: Alzheimer disease (AD) is a chronic, progressive dementia syndrome that features cognitive and behavioral symptoms, as well as physical and functional limitations that develop over the course of the disease. As an activity that involves physical and cognitive aspects, equine-assisted therapy (EAT) could be a useful therapeutic approach in conditions that involve physical a…	[de Araujo, Thais Borges; Safons, Marisete Peralta] Univ Brasilia, Sch Phys Educ, Grad Program Phys Educ, Brasilia, DF, Brazil; [Martins, Wagner Rodrigues] Univ Brasilia, Fac Ceilandia, Grad Program Publ Hlth, Brasilia, DF, Brazil; [Freitas, Marco Polo; Camargos, Einstein] Univ Brasilia, Sch Med, Grad Program Med Sci, Brasilia, DF, Brazil; [Mota, Jessica] Univ Brasilia, Fac Ceilandia, Brasilia, D…	Universidade de Brasilia; Universidade de Brasilia; Universidade de Brasilia; Universidade de Brasilia	de Araujo, TB (corresponding author), QE 19 Conjunto O Casa 25 Guara II, BR-71050153 Brasilia, DF, Brazil.	fisioterapeuta.thais@gmail.com	Camargos, Einstein/AAC-6984-2019; Martins, Wagner Rodrigues/GRY-2537-2022; Martins, Wagner Rodrigues/A-8860-2014	Camargos, Einstein/0000-0003-1991-5529; Martins, Wagner Rodrigues/0000-0002-0709-7373; Martins, Wagner Rodrigues/0000-0002-0709-7373					46	10	10	2	22	LIPPINCOTT WILLIAMS & WILKINS	PHILADELPHIA	TWO COMMERCE SQ, 2001 MARKET ST, PHILADELPHIA, PA 19103 USA	1539-8412	2152-0895		J GERIATR PHYS THER	J. Geriatr. Phys. Ther.	JUL-SEP	2019	42	3
J	Weiss-Dagan, S; Naim-Levi, N; Brafman, D				Weiss-Dagan, Shlomit; Naim-Levi, Nofar; Brafman, Dorit			Therapeutic horseback riding for at-risk adolescents in residential care	CHILD AND ADOLESCENT PSYCHIATRY AND MENTAL HEALTH			English	Article						Therapeutic horseback riding; At-risk adolescents; Self-determination theory; Sense of competence; Autonomy	SELF-DETERMINATION THEORY; EQUINE-FACILITATED PSYCHOTHERAPY; EFFICACY; CHILDREN	Background Over the past two decades, a large body of research has focused on the contribution of equine-assisted therapies to positive psychological changes in at-risk adolescents. The current study aimed to explore the subjective experiences of therapeutic horseback riding (THR, a type of equine-assisted therapy) among at-risk adolescents and examine how they describe the psychological benefits…	[Weiss-Dagan, Shlomit; Naim-Levi, Nofar] Bar Ilan Univ, Sch Social Work, IL-52900 Ramat Gan, Israel; [Brafman, Dorit] Ariel Univ, Sch Social Work, Kiryat Hamada 3, IL-40700 Ariel, Israel	Bar Ilan University; Ariel University	Weiss-Dagan, S (corresponding author), Bar Ilan Univ, Sch Social Work, IL-52900 Ramat Gan, Israel.	shlomit.weiss-dagan@biu.ac.il		Weiss-Dagan, Shlomit/0000-0001-6668-6728	TRCI (Therapeutic Riding and Canine Center in Israel)	TRCI (Therapeutic Riding and Canine Center in Israel)	The study was funded thanks to the research unit of TRCI (Therapeutic Riding and Canine Center in Israel).		47	1	1	2	4	BMC	LONDON	CAMPUS, 4 CRINAN ST, LONDON N1 9XW, ENGLAND		1753-2000		CHILD ADOL PSYCH MEN	Child Adolesc. Psychiatry Ment. Health	NOV 23	2022	16	1
J	Rosing, T; Malka, M; Brafman, D; Fisher, PW				Rosing, Thom; Malka, Menny; Brafman, Dorit; Fisher, Prudence W.			A qualitative study of equine-assisted therapy for Israeli military and police veterans with PTSD-impact on self-regulation, bonding and hope	HEALTH & SOCIAL CARE IN THE COMMUNITY			English	Article						equine-assisted therapy; military; post-traumatic stress disorder; veterans	STRESS-DISORDER; PSYCHOTHERAPY; STIGMA; TRAUMA	Equine-assisted therapy (EAT) is an increasingly popular form of treatment for people suffering from post-traumatic stress disorder (PTSD) who, for one reason or another, find psychotherapy and other traditional treatment approaches unsuitable or unhelpful. However, the concomitant growth of research in the field is yet to engage with key factors relating to EAT; specifically, there are few studi…	[Rosing, Thom; Malka, Menny] Ben Gurion Univ Negev, Spitzer Dept Social Work, IL-8410501 Beer Sheva, Israel; [Brafman, Dorit] Ariel Univ, Sch Social Work, Hamada, Ariel, Israel; [Brafman, Dorit] Therapeut Riding & Canine Inst Ngo, Derech Halord Tel Mond, Tel Mond, Israel; [Fisher, Prudence W.] Columbia Univ, Clin Psychiat Social Work Psychiat, New York, NY USA; [Fisher, Prudence W.] New York Stat…	Ben Gurion University; Ariel University; Columbia University; New York State Psychiatry Institute	Malka, M (corresponding author), Ben Gurion Univ Negev, Spitzer Dept Social Work, IL-8410501 Beer Sheva, Israel.	menny@mail.sapir.ac.il		Malka, Menny/0000-0002-1829-4284					49	0	0	4	14	WILEY-HINDAWI	LONDON	ADAM HOUSE, 3RD FL, 1 FITZROY SQ, LONDON, WIT 5HE, ENGLAND	0966-0410	1365-2524		HEALTH SOC CARE COMM	Health Soc. Care Community	NOV	2022	30	6
J	Tsantefski, M; Briggs, L; Griffiths, J; Tidyman, A				Tsantefski, Menka; Briggs, Lynne; Griffiths, Jessica; Tidyman, Anne			An open trial of equine-assisted therapy for children exposed to problematic parental substance use	HEALTH & SOCIAL CARE IN THE COMMUNITY			English	Article						children's well-being; equine-assisted therapy; problematic parental substance use	PSYCHOMETRIC PROPERTIES; PSYCHOTHERAPY; STRENGTHS; MALTREATMENT; ADOLESCENTS; TRAUMA	Children exposed to problematic parental substance use (PPSU) often face a number of deleterious developmental outcomes, yet these children are less likely to become known to child protection and welfare services. Although there is a growing evidence base for equine-assisted therapy (EAT) as an effective treatment modality for atypically developing children and adolescents, scant research has exp…	[Tsantefski, Menka; Briggs, Lynne; Griffiths, Jessica] Griffith Univ, Sch Human Serv & Social Work, Gold Coast Campus, Southport, Qld 4222, Australia; [Tidyman, Anne] Odyssey House Victoria, Melbourne, Vic, Australia	Griffith University; Griffith University - Gold Coast Campus	Tsantefski, M (corresponding author), Griffith Univ, Sch Human Serv & Social Work, Gold Coast Campus, Southport, Qld 4222, Australia.	m.tsantefski@griffith.edu.au	briggs, lynne/K-5581-2019	briggs, lynne/0000-0002-0219-3323; Tsantefski, Menka/0000-0003-4811-8369					46	8	8	0	42	WILEY	HOBOKEN	111 RIVER ST, HOBOKEN 07030-5774, NJ USA	0966-0410	1365-2524		HEALTH SOC CARE COMM	Health Soc. Care Community	MAY	2017	25	3
J	Romaniuk, M; Evans, J; Kidd, C				Romaniuk, Madeline; Evans, Justine; Kidd, Chloe			Evaluation of an equine-assisted therapy program for veterans who identify as 'wounded, injured or ill' and their partners	PLOS ONE			English	Article							POSTTRAUMATIC-STRESS-DISORDER; AUSTRALIAN VIETNAM VETERANS; OF-LIFE ENJOYMENT; MENTAL-HEALTH; GULF-WAR; SATISFACTION QUESTIONNAIRE; MILITARY SERVICE; COMBAT VETERANS; DEPRESSION; QUALITY	The aim of this study was to evaluate outcomes of an equine-assisted therapy program for Defence Force veterans and their partners across the psychological domains of depression, anxiety, stress, posttraumatic stress, happiness, and quality of life, as well as compare the outcomes of an Individual and Couples program. A non-controlled, within-subjects longitudinal design was utilized with assessm…	[Romaniuk, Madeline; Evans, Justine; Kidd, Chloe] Greenslopes Private Hosp, Gallipoli Med Res Inst, Vet Mental Hlth Initiat, Brisbane, Qld, Australia; [Romaniuk, Madeline] Univ Queensland, Fac Hlth & Behav Sci, Brisbane, Qld, Australia; [Romaniuk, Madeline] Queensland Univ Technol, Inst Hlth & Biomed Innovat, Brisbane, Qld, Australia; [Romaniuk, Madeline] Univ Southern Queensland, Inst Resilient …	University of Queensland; Queensland University of Technology (QUT); University of Southern Queensland	Romaniuk, M (corresponding author), Greenslopes Private Hosp, Gallipoli Med Res Inst, Vet Mental Hlth Initiat, Brisbane, Qld, Australia.;Romaniuk, M (corresponding author), Univ Queensland, Fac Hlth & Behav Sci, Brisbane, Qld, Australia.;Romaniuk, M (corresponding author), Queensland Univ Technol, Inst Hlth & Biomed Innovat, Brisbane, Qld, Australia.;Romaniuk, M (corresponding author), Univ South…	romaniukm@ramsayhealth.com.au		Romaniuk, Madeline/0000-0002-0621-8372	Queensland Branch of the Returned and Services League of Australia as part of the Veteran Mental Health Initiative at the Gallipoli Medical Research Institute	Queensland Branch of the Returned and Services League of Australia as part of the Veteran Mental Health Initiative at the Gallipoli Medical Research Institute	The Queensland Branch of the Returned and Services League of Australia funded this study as part of the Veteran Mental Health Initiative at the Gallipoli Medical Research Institute. The funders had no role in study design, data collection and analysis, decision to publish, or preparation of the manuscript.		54	26	27	2	17	PUBLIC LIBRARY SCIENCE	SAN FRANCISCO	1160 BATTERY STREET, STE 100, SAN FRANCISCO, CA 94111 USA	1932-6203			PLOS ONE	PLoS One	SEP 27	2018	13	9
J	Jormfeldt, H; Carlsson, IM				Jormfeldt, Henrika; Carlsson, Ing-Marie			Equine-Assisted Therapeutic Interventions Among Individuals Diagnosed With Schizophrenia. A Systematic Review	ISSUES IN MENTAL HEALTH NURSING			English	Review							SEVERE MENTAL-ILLNESS; QUALITY-OF-LIFE; METABOLIC SYNDROME; PHYSICAL-ACTIVITY; PSYCHOTHERAPY; PEOPLE; HEALTH; EXPERIENCES	Persons diagnosed with schizophrenia are not sufficiently offered health promotion interventions, notwithstanding their increased risk of bodily ill health. Physical activity is found to improve health and decrease psychiatric symptoms although, there is a challenge to motivate and increase physical activity in people with schizophrenia and innovative evidence-based treatment interventions are ne…	[Jormfeldt, Henrika; Carlsson, Ing-Marie] Halmstad Univ, Sch Hlth & Welf, Halmstad, Sweden	Halmstad University	Jormfeldt, H (corresponding author), Halmstad Univ, Dept Hlth & Welf, SE-30118 Halmstad, Sweden.	henrika.jormfeldt@hh.se	Carlsson, Ing-Marie/W-3946-2019	Carlsson, Ing-Marie/0000-0001-8354-3382					36	12	12	2	7	TAYLOR & FRANCIS INC	PHILADELPHIA	530 WALNUT STREET, STE 850, PHILADELPHIA, PA 19106 USA	0161-2840	1096-4673		ISSUES MENT HEALTH N	Issues Ment. Health Nurs.		2018	39	8
J	Peansukmanee, S; Thawinchai, N; Khanproa, P; Khaminluang, P				Peansukmanee, Siriporn; Thawinchai, Nuanlaor; Khanproa, Prakaykul; Khaminluang, Prayanee			Feasibility Study of Inertial Sensor Technology on Ponies for Equine-Assisted Therapy (EAT)	KAFKAS UNIVERSITESI VETERINER FAKULTESI DERGISI			English	Article						Pony; Walk; Kinematic; Equine-assisted therapy; Hippotherapy; Inertial sensor	HORSE	Ponies used in equine-assisted therapy (EAT) (hippotherapy) often carry imbalanced riders, which is a cause for concern as regards the health of the ponies. A low degree of lameness or an abnormal gait is not always detectable by a veterinarian, subjectively, but this is enabled by using a motion analysis equipment. The aim of this study was to evaluate the feasibility of inertial sensor technolo…	[Peansukmanee, Siriporn; Khanproa, Prakaykul; Khaminluang, Prayanee] Chiang Mai Univ, Fac Vet Med, Dept Compan Anim & Wildlife Clin, Chiang Mai, Thailand; [Thawinchai, Nuanlaor] Chiang Mai Univ, Fac Associated Med Sci, Dept Phys Therapy, Chiang Mai, Thailand	Chiang Mai University; Chiang Mai University	Thawinchai, N (corresponding author), Chiang Mai Univ, Fac Associated Med Sci, Dept Phys Therapy, Chiang Mai, Thailand.	nuanlaor.thawinchai@cmu.ac.th	Thawinchai, Nuanlaor/K-5876-2015	Thawinchai, Nuanlaor/0000-0003-3912-9170	Faculty of Veterinary Medicine, Chiang Mai University	Faculty of Veterinary Medicine, Chiang Mai University	The study was financially supported by the Faculty of Veterinary Medicine, Chiang Mai University. The authors would like to thank Mr. Daniel Seng, product manager of Biofit Technology and Services, for providing instruments; the staff at the horse riding club of the Faculty of Veterinary Medicine, Chiang Mai University; the staff at the Laddaland Equestrian Club; and the soldiers from Pack Squadr…		11	3	3	0	18	KAFKAS UNIV, VETERINER FAKULTESI DERGISI	KARS	KAFKAS UNIV, VETERINER FAKULTESI DERGISI, KARS, 36040, TURKEY	1300-6045			KAFKAS UNIV VET FAK	Kafkas Univ. Vet. Fak. Derg.		2017	23	6
J	Schmidt, J; Wartenberg-Demand, A; Forstmeier, S				Schmidt, Julia; Wartenberg-Demand, Andrea; Forstmeier, Simon			Equine-assisted biographical work (EABW) with individuals in the second half of life: study protocol of a multicentre randomised controlled trial	TRIALS			English	Article						Equine-assisted intervention; Equine-assisted therapy; Biographical work; Reminiscence; Life review; Second half of life; Subclinical depression; Prevention; Randomised controlled study	QUALITY-OF-LIFE; DEPRESSION; THERAPY; INTERVENTIONS; REMINISCENCE; CHILDREN; METAANALYSIS; SYMPTOMS; PROGRAM	BackgroundEquine-assisted therapy is more often practiced with children and adolescents than with the elderly, although individuals in the second half of life could also profit from it. This group, from the age of 50, is characterised by increasing emotional, social, health-related and cognitive changes; a critical life event, such as a neurological illness or loss of a family member, can increas…	[Schmidt, Julia] Reittherapie Wittgenstein, Pulvermuhle 3, D-57319 Bad Berleburg, Germany; [Schmidt, Julia; Forstmeier, Simon] Univ Siegen, Fac 2, Dev Psychol & Clin Psychol Lifespan, Adolf Reichwein Str 2a, D-57068 Siegen, Germany	Universitat Siegen	Forstmeier, S (corresponding author), Univ Siegen, Fac 2, Dev Psychol & Clin Psychol Lifespan, Adolf Reichwein Str 2a, D-57068 Siegen, Germany.	simon.forstmeier@uni-siegen.de	Forstmeier, Simon/AAG-7474-2020	Forstmeier, Simon/0000-0003-0580-1512	Projekt DEAL	Projekt DEAL	The study is funded by state resources, foundation grants and monetary and in-kind donations. There will be no separate data monitoring committee. The data will be monitored by the steering committee which is independent of the funding agencies. We would like to thank Rittal Foundation/Rittal GmbH & Co. KG, Herborn, Germany; J.J. Darboven GmbH & Co. KG, Hamburg, Germany; Burgerstiftung Siegen, Si…		47	0	0	0	8	BMC	LONDON	CAMPUS, 4 CRINAN ST, LONDON N1 9XW, ENGLAND		1745-6215		TRIALS	Trials	OCT 15	2020	21	1
J	De Milander, M; Bradley, S; Fourie, R				De Milander, Monique; Bradley, Samantha; Fourie, Rykie			EQUINE-ASSISTED THERAPY AS INTERVENTION FOR MOTOR PROFICIENCY IN CHILDREN WITH AUTISM SPECTRUM DISORDER: CASE STUDIES	SOUTH AFRICAN JOURNAL FOR RESEARCH IN SPORT PHYSICAL EDUCATION AND RECREATION			English	Article						Autism Spectrum Disorder; Equine-assisted intervention; Motor proficiency; Bruininks-Oseretsky Test of Motor Proficiency; Balance; Upper-limb coordination; Strength	CEREBRAL-PALSY; PERFORMANCE; EFFICACY; PROGRAM; DOGS	Children with Autism Spectrum Disorder display a range of challenging difficulties in all aspects of their daily living routines. Due to these challenges, parents look for various interventions that will improve the quality of life of their children. The objective of this study was to determine whether an Equine Assisted Therapy (EAT) intervention would result in an improvement of balance, upper-…	[De Milander, Monique; Bradley, Samantha; Fourie, Rykie] Univ Free State, Dept Exercise & Sport Sci, POB 339, ZA-9300 Bloemfontein, South Africa	University of the Free State	De Milander, M (corresponding author), Univ Free State, Dept Exercise & Sport Sci, POB 339, ZA-9300 Bloemfontein, South Africa.	demilanderm@ufs.ac.za		de Milander, Monique/0000-0003-1275-796X					33	6	6	0	54	STELLENBOSCH UNIV	MATIELAND	MARKETING & COMMUNICATION SECTION, PRIVATE BAG X1, MATIELAND, 7602, SOUTH AFRICA	0379-9069			S AFR J RES SPORT PH	S. Afr. J. Res. Sport. Phys. Educ. R.		2016	38	3
J	Hilliere, C; Collado-Mateo, D; Villafaina, S; Duque-Fonseca, P; Parraça, JA				Hilliere, Camille; Collado-Mateo, Daniel; Villafaina, Santos; Duque-Fonseca, Paulo; Parraca, Jose A.			Benefits of Hippotherapy and Horse Riding Simulation Exercise on Healthy Older Adults: A Systematic Review	PM&R			English	Review							GROSS MOTOR FUNCTION; CEREBRAL-PALSY; POSTURAL CONTROL; CHILDREN; BALANCE; THERAPY; INTERVENTION; DISORDERS; STABILITY; SPECTRUM	Objective: To provide an up-to-date research analysis on equine-assisted therapies and horse riding simulation exercise in older adults, and to suggest future directions in clinical practice and research. Type: Systematic review. Literature Survey: A comprehensive search of studies was performed in 4 electronic databases (Cochrane, PubMed, PEDro, and Web of Science) regarding the effects of equin…	[Hilliere, Camille; Duque-Fonseca, Paulo; Parraca, Jose A.] Univ Evora, Dept Desporto & Saude, Escola Ciencias & Tecnol, Evora, Portugal; [Collado-Mateo, Daniel] Univ Extremadura, Fac Sports Sci, Avda Univ S-N, Caceres 10071, Spain; [Collado-Mateo, Daniel] Univ Autonoma Chile, Fac Educ, Talca, Chile; [Villafaina, Santos] Univ Extremadura, Fac Sport Sci Caceres, Extremadura, Spain	University of Evora; Universidad de Extremadura; Universidad Autonoma de Chile; Universidad de Extremadura	Collado-Mateo, D (corresponding author), Univ Extremadura, Fac Sports Sci, Avda Univ S-N, Caceres 10071, Spain.;Collado-Mateo, D (corresponding author), Univ Autonoma Chile, Fac Educ, Talca, Chile.	dcolladom@unex.es	Collado-Mateo, Daniel/O-6746-2019; Villafaina, Santos/R-4566-2019; Parraca, Jose/AAX-6410-2020	Collado-Mateo, Daniel/0000-0002-5140-465X; Villafaina, Santos/0000-0003-0784-1753; Parraca, Jose/0000-0002-5254-7409	Spanish Ministry of Education, Culture and Sport [FPU14/01283]; regional department of economy and infrastructure of the Government of Extremadura; European Social Fund [PD16008]	Spanish Ministry of Education, Culture and Sport(Spanish Government); regional department of economy and infrastructure of the Government of Extremadura; European Social Fund(European Social Fund (ESF))	D.C.-M. is supported by a grant from the Spanish Ministry of Education, Culture and Sport (FPU14/01283). S.V. is supported by a grant from regional department of economy and infrastructure of the Government of Extremadura and European Social Fund (PD16008). The funders had no role in study design, data collection and analysis, decision to publish, or preparation of the manuscript.		44	29	31	0	41	WILEY	HOBOKEN	111 RIVER ST, HOBOKEN 07030-5774, NJ USA	1934-1482	1934-1563		PM&R	PM&R	OCT	2018	10	10
J	Earles, JL; Vernon, LL; Yetz, JP				Earles, Julie L.; Vernon, Laura L.; Yetz, Jeanne P.			Equine-Assisted Therapy for Anxiety and Posttraumatic Stress Symptoms	JOURNAL OF TRAUMATIC STRESS			English	Article							PRIMARY-CARE; DISORDER; MINDFULNESS; SEVERITY; VETERANS; VALIDITY; SCALE; WORLD	We tested the efficacy of the Equine Partnering Naturally((c)) approach to equine-assisted therapy for treating anxiety and posttraumatic stress disorder (PTSD) symptoms. Participants were 16 volunteers who had experienced a Criterion A traumatic event, such as a rape or serious accident, and had current PTSD symptoms above 31 on the PTSD Checklist (PCL-S; Weathers, Litz, Herman, Huska, & Keane, …	[Earles, Julie L.; Vernon, Laura L.] Florida Atlantic Univ, Wilkes Honors Coll, Dept Psychol, Jupiter, FL 33458 USA; [Yetz, Jeanne P.] Florida Atlantic Univ, Coll Med, Div Psychiat & Neurol, Jupiter, FL 33458 USA	State University System of Florida; Florida Atlantic University; State University System of Florida; Florida Atlantic University	Earles, JL (corresponding author), Florida Atlantic Univ, Wilkes Honors Coll, Dept Psychol, 5353 Parkside Dr, Jupiter, FL 33458 USA.	jearles@fau.edu							28	59	59	3	133	WILEY	HOBOKEN	111 RIVER ST, HOBOKEN 07030-5774, NJ USA	0894-9867	1573-6598		J TRAUMA STRESS	J. Trauma Stress	APR	2015	28	2
J	Maresca, G; Portaro, S; Naro, A; Crisafulli, R; Raffa, A; Scarcella, I; Aliberti, B; Gemelli, G; Calabrò, RS				Maresca, Giuseppa; Portaro, Simona; Naro, Antonino; Crisafulli, Ramona; Raffa, Antonio; Scarcella, Ileana; Aliberti, Barbara; Gemelli, Gaetano; Calabro, Rocco Salvatore			Hippotherapy in neurodevelopmental disorders: a narrative review focusing on cognitive and behavioral outcomes	APPLIED NEUROPSYCHOLOGY-CHILD			English	Review						Hippotherapy; developmental disorders; equine-assisted therapy; psychological disorders		Hippotherapy (HT) is a rehabilitative tool inducing psychological and motor improvements using human-horse interaction. HT provides sensory stimulation to the rider through the rhythmic and repetitive movements of the horse, facilitating communication between patients and healthcare professionals, favoring the establishment of a therapeutic alliance. The purpose of this review is to evaluate the …	[Maresca, Giuseppa; Portaro, Simona; Naro, Antonino; Raffa, Antonio; Scarcella, Ileana; Calabro, Rocco Salvatore] IRCCS Ctr Neurolesi Bonino Pulejo, SS 113, Messina, Italy; [Crisafulli, Ramona; Aliberti, Barbara; Gemelli, Gaetano] THES, Milazzo, Italy	IRCCS Bonino Pulejo	Calabrò, RS (corresponding author), IRCCS Ctr Neurolesi Bonino Pulejo, SS 113, Messina, Italy.	salbro77@tiscali.it	Maresca, Giusy/AAB-2242-2021; Raffa, Antonio/AAA-7106-2021; PORTARO, SIMONA/GVS-8522-2022	Maresca, Giuseppa/0000-0001-8247-3546; calabro, rocco salvatore/0000-0002-8566-3166; Scarcella, Ileana/0000-0002-7654-2039					81	10	10	5	28	ROUTLEDGE JOURNALS, TAYLOR & FRANCIS LTD	ABINGDON	2-4 PARK SQUARE, MILTON PARK, ABINGDON OX14 4RN, OXON, ENGLAND	2162-2965	2162-2973		APPL NEUROPSYCH-CHIL	Appl. Neuropsychol.-Child	JUL 3	2022	11	3
J	Burgon, H; Gammage, D; Hebden, J				Burgon, Hannah; Gammage, Di; Hebden, Jenny			Hoofbeats and heartbeats: equine-assisted therapy and learning with young people with psychosocial issues - theory and practice	JOURNAL OF SOCIAL WORK PRACTICE			English	Article						Equine-assisted therapy; equine-assisted learning; psychotherapy; young people; mindfulness; attachment theory	STRESS REDUCTION; DISORDERS	The practice of equine-assisted therapy and learning (EAT/L) to deliver psychosocial interventions to young people is a rapidly growing field. However, recent reviews have cited a need for further documentation of a theoretical foundation and evidence of outcomes of these programmes. This paper is a theoretical discussion of psychotherapeutic theories and models that the authors understood as bei…	[Burgon, Hannah; Gammage, Di; Hebden, Jenny] Sirona Therapeut Horsemanship CIC, Newton Abbot, Devon, England		Hebden, J (corresponding author), Sirona Therapeut Horsemanship CIC, Newton Abbot, Devon, England.	jennyhebden@hotmail.co.uk							50	15	15	2	46	ROUTLEDGE JOURNALS, TAYLOR & FRANCIS LTD	ABINGDON	2-4 PARK SQUARE, MILTON PARK, ABINGDON OX14 4RN, OXON, ENGLAND	0265-0533	1465-3885		J SOC WORK PRACT	J. Soc. Work Pract.		2018	32	1
J	Prieto, A; Ayupe, KMA; Gomes, LN; Saúde, AC; Gutierres, P				Prieto, Alessandra; Martins Almeida Ayupe, Kennea; Nemetala Gomes, Latife; Saude, Ana Cristina; Gutierres Filho, Paulo			Effects of equine-assisted therapy on the functionality of individuals with disabilities: systematic review and meta-analysis	PHYSIOTHERAPY THEORY AND PRACTICE			English	Review						Equine-assisted therapy; international classification of functioning disability and health; disabled persons	QUALITY-OF-LIFE; RANDOMIZED CONTROLLED-TRIAL; HORSEBACK RIDING THERAPY; GROSS MOTOR FUNCTION; CEREBRAL-PALSY; POSTURAL CONTROL; CHILDREN; HIPPOTHERAPY; BALANCE; ABILITY	Purpose Evaluate the effects of Equine-Assisted Therapy (EAT) on the functioning of individuals with different health conditions through a systematic review and meta-analysis of randomized clinical trials (RCT). Methods This review was registered in the International Prospective Register of Systematic Reviews (CRD42018100035) and followed the Preferred Reporting Items for Systematic Review and Me…	[Prieto, Alessandra; Gutierres Filho, Paulo] Univ Brasilia, Coll Phys Educ, Adapted Motor Act Lab, BR-70910900 Brasilia, DF, Brazil; [Martins Almeida Ayupe, Kennea] Univ Brasilia, Fac Ceilandia, Phys Therapy Coll, Brasilia, DF, Brazil; [Nemetala Gomes, Latife; Saude, Ana Cristina] Natl Assoc Hippotherapy ANDE BRASIL, Brasilia, DF, Brazil	Universidade de Brasilia; Universidade de Brasilia	Prieto, A (corresponding author), Univ Brasilia, Coll Phys Educ, Adapted Motor Act Lab, BR-70910900 Brasilia, DF, Brazil.	alessandraprieto@gmail.com	Ayupe, Kennea Martins Almeida/V-4727-2018	Ayupe, Kennea Martins Almeida/0000-0002-4410-8748; Gutierres Filho, Paulo/0000-0001-7753-0825; Vidal Prieto, Alessandra/0000-0001-8861-9155					51	12	12	3	24	TAYLOR & FRANCIS INC	PHILADELPHIA	530 WALNUT STREET, STE 850, PHILADELPHIA, PA 19106 USA	0959-3985	1532-5040		PHYSIOTHER THEOR PR	Physiother. Theory Pract.	SEP 2	2022	38	9
J	Helmer, A; Wechsler, T; Gilboa, Y				Helmer, Anne; Wechsler, Tamar; Gilboa, Yafit			Equine-Assisted Services for Children with Attention-Deficit/Hyperactivity Disorder: A Systematic Review	JOURNAL OF ALTERNATIVE AND COMPLEMENTARY MEDICINE			English	Article						EAS; equine-assisted activities and therapies; ADHD; quality of life; environment; participation; ICF	GROSS MOTOR FUNCTION; QUALITY-OF-LIFE; CEREBRAL-PALSY; METHODOLOGICAL QUALITY; EXECUTIVE FUNCTIONS; PEDRO SCALE; SELF-ESTEEM; THERAPY; HYPERACTIVITY; HIPPOTHERAPY	Objective: This systematic review evaluated equine-assisted activities and therapies (EAATs), formerly referred to as equine-assisted services (EAS), in children and youth (ages 6-18 years) with attention-deficit/hyperactivity disorder (ADHD), according to the International Classification of Functioning, Disability, and Health. Methods: Electronic database searches were conducted of studies from …	[Helmer, Anne; Wechsler, Tamar; Gilboa, Yafit] Hebrew Univ Jerusalem, Fac Med, Sch Occupat Therapy, POB 24026, IL-91240 Jerusalem, Israel	Hebrew University of Jerusalem	Gilboa, Y (corresponding author), Hebrew Univ Jerusalem, Fac Med, Sch Occupat Therapy, POB 24026, IL-91240 Jerusalem, Israel.	yafit.gilboa@mail.huji.ac.il		Gilboa, Yafit/0000-0002-0734-3626					73	4	4	8	15	MARY ANN LIEBERT, INC	NEW ROCHELLE	140 HUGUENOT STREET, 3RD FL, NEW ROCHELLE, NY 10801 USA	1075-5535	1557-7708		J ALTERN COMPLEM MED	J. Altern. Complement Med.	JUN 1	2021	27	6
J	Häusler, M; Heussen, N				Haeusler, Martin; Heussen, Nicole			Protocol for a systematic review and meta-analysis on the effect of hippotherapy and related equine-assisted therapies on motor capabilities in children with cerebral palsy	SYSTEMATIC REVIEWS			English	Review						Cerebral palsy; Hippotheraphy; Equine-assisted therapy; Motor capability; GMFM; Quality of life	IMPACT	Background Equine-assisted treatments of the motor system appear to have an effect on the neuromuscular system and aim to improve the pathological condition of children with cerebral palsy. Hippotherapy is a distinct form of equine-assisted therapy where certified physiotherapists use the horse as a dynamic tool in a medical treatment setting. The objective of the proposed review is to summarize …	[Haeusler, Martin] Univ Hosp RWTH Aachen, Dept Pediat, Div Neuropediat & Social Pediat, Pauwelsstr 30, D-52074 Aachen, Germany; [Heussen, Nicole] Rhein Westfal TH Aachen, Dept Med Stat, Pauwelsstr 19, D-52074 Aachen, Germany; [Heussen, Nicole] Sigmund Freud Univ, Sch Med, Ctr Biostat & Epidemiol, Freudpl 1, A-1020 Vienna, Austria	RWTH Aachen University; RWTH Aachen University Hospital; RWTH Aachen University	Häusler, M (corresponding author), Univ Hosp RWTH Aachen, Dept Pediat, Div Neuropediat & Social Pediat, Pauwelsstr 30, D-52074 Aachen, Germany.	mhaeusler@ukaachen.de	Heussen, Nicole/Q-5309-2019; Heussen, Nicole/C-7006-2013	Heussen, Nicole/0000-0002-6134-7206; Heussen, Nicole/0000-0002-6134-7206; Hausler, Martin/0000-0002-8433-8919	Deutsches Kuratorium fur Therapeutisches Reiten - DKThR	Deutsches Kuratorium fur Therapeutisches Reiten - DKThR	No actual funding was available for this manuscript. The authors have, however, received funding by the Deutsches Kuratorium fur Therapeutisches Reiten - DKThR for their previously published study: Impact of Hippotherapy on Gross Motor Function and Quality of Life in Children with Bilateral Cerebral Palsy: A Randomized Open-Label Crossover Study.		8	2	2	0	20	BMC	LONDON	CAMPUS, 4 CRINAN ST, LONDON N1 9XW, ENGLAND		2046-4053		SYST REV-LONDON	Syst. Rev.	MAR 5	2020	9	1
J	Kinney, AR; Eakman, AM; Lassell, R; Wood, W				Kinney, Adam R.; Eakman, Aaron M.; Lassell, Rebecca; Wood, Wendy			Equine-assisted interventions for veterans with service-related health conditions: a systematic mapping review	MILITARY MEDICAL RESEARCH			English	Review						Veterans; Service-related injuries; Equine-assisted interventions; Posttraumatic stress disorder; Systematic mapping review	POSTTRAUMATIC-STRESS-DISORDER; TRAUMATIC BRAIN-INJURY; OPERATIONS ENDURING FREEDOM; BASIC PSYCHOLOGICAL NEEDS; COMMUNITY REINTEGRATION; COMBAT VETERANS; INTERNATIONAL CLASSIFICATION; IRAQ; HIPPOTHERAPY; ASSOCIATION	Background Evidence-based treatments for service-related health conditions such as posttraumatic stress disorder (PTSD), depression, and traumatic brain injury (TBI) are not effective for all veterans. Equine-assisted interventions are emerging as an additional treatment modality, but little is known regarding the safe and effective delivery of these interventions. This study aimed to describe th…	[Kinney, Adam R.; Eakman, Aaron M.; Lassell, Rebecca] Colorado State Univ, Dept Occupat Therapy, Ft Collins, CO 80523 USA; [Lassell, Rebecca; Wood, Wendy] Colorado State Univ, Dept Anim Sci, Temple Grandin Equine Ctr, Ft Collins, CO 80523 USA	Colorado State University; Colorado State University	Kinney, AR (corresponding author), Colorado State Univ, Dept Occupat Therapy, Ft Collins, CO 80523 USA.	Adam.Kinney@colostate.edu		Lassell, Rebecca/0000-0003-1628-3722	Carl and Caroline Swanson Foundation; New Start for Student Veterans program	Carl and Caroline Swanson Foundation; New Start for Student Veterans program	This study was funded by the Carl and Caroline Swanson Foundation. Support was also provided through philanthropic support of the New Start for Student Veterans program by a private donor.		73	8	8	1	18	BMC	LONDON	CAMPUS, 4 CRINAN ST, LONDON N1 9XW, ENGLAND	2095-7467	2054-9369		MILITARY MED RES	MILITARY MED. RES.	AUG 29	2019	6	1
J	Hemingway, A; Sullivan, K				Hemingway, Ann; Sullivan, Kezia			Reducing the incidence of domestic violence: An observational study of an equine-assisted intervention(sic)(sic)(sic)	FAMILY PROCESS			English	Article						domestic violence; equine assisted; troubled family's program	COMMUNITY; THERAPY; PROGRAM; SUPPORT; STRESS; WOMEN	This paper is presenting results from an observational study which has measured the impact of an equine-assisted education (EAE) intervention on the future occurrence of domestic violence within the family over 1 year following completion of the intervention as part of the troubled families program. The data analyzed were collected by the local authority troubled family's team from the different …	[Hemingway, Ann; Sullivan, Kezia] Bournemouth Univ, Dept Med Sci & Publ Hlth, Bournemouth Gateway Bldg, Bournemouth BH1 3LT, Dorset, England	Bournemouth University	Hemingway, A (corresponding author), Bournemouth Univ, Dept Med Sci & Publ Hlth, Bournemouth Gateway Bldg, Bournemouth BH1 3LT, Dorset, England.	ahemingway@bournemouth.ac.uk		Hemingway, Ann/0000-0002-0920-3897					34	0	0	0	3	WILEY	HOBOKEN	111 RIVER ST, HOBOKEN 07030-5774, NJ USA	0014-7370	1545-5300		FAM PROCESS	Fam. Process	JUN	2022	61	2
J	Lavín-Pérez, AM; Collado-Mateo, D; Caña-Pino, A; Villafaina, S; Parraca, JA; Apolo-Arenas, MD				Myriam Lavin-Perez, Ana; Collado-Mateo, Daniel; Cana-Pino, Alejandro; Villafaina, Santos; Alberto Parraca, Jose; Dolores Apolo-Arenas, Maria			Benefits of Equine-Assisted Therapies in People with Multiple Sclerosis: A Systematic Review	EVIDENCE-BASED COMPLEMENTARY AND ALTERNATIVE MEDICINE			English	Review							QUALITY-OF-LIFE; POSTURAL CONTROL; IMPROVE BALANCE; REHABILITATION; INTERVENTIONS; HIPPOTHERAPY; CHILDREN; EXERCISE; FATIGUE; FALLS	This systematic review aimed to provide an up-to-date analysis of the effects of equine-assisted therapies (EAT) in people with multiple sclerosis (PwMS). The Preferred Reporting Items for Systematic Reviews and Meta-Analyses (PRISMA) guidelines were followed to conduct this systematic review. PubMed and Web of Science databases were employed in the search, which ended in February 2022. The risk …	[Myriam Lavin-Perez, Ana; Collado-Mateo, Daniel] Rey Juan Carlos Univ, Ctr Sport Studies, Madrid 28943, Spain; [Cana-Pino, Alejandro; Dolores Apolo-Arenas, Maria] Extremadura Univ, Med Fac, Dept Med Surg Therapy, Badajoz 06006, Spain; [Villafaina, Santos] Univ Extremadura, Fac Sport Sci, Ave Univ S-N, Caceres 10003, Extremadura, Spain; [Villafaina, Santos; Alberto Parraca, Jose] Univ Evora, Dept …	Universidad Rey Juan Carlos; Universidad de Extremadura; Universidad de Extremadura; University of Evora; University of Evora	Caña-Pino, A (corresponding author), Extremadura Univ, Med Fac, Dept Med Surg Therapy, Badajoz 06006, Spain.	alejandrocp@unex.es	Caña-Pino, Alejandro/AAT-9356-2021; Lavín-Pérez, Ana Myriam/F-5730-2019; Collado-Mateo, Daniel/X-6259-2018	Caña-Pino, Alejandro/0000-0002-5341-9791; Lavín-Pérez, Ana Myriam/0000-0001-9357-9987; Collado-Mateo, Daniel/0000-0002-5140-465X; Villafaina, Santos/0000-0003-0784-1753; Parraca, Jose/0000-0002-5254-7409; Apolo Arenas, Maria Dolores/0000-0002-8347-7589	Universities Ministry of Spain; European Union (NextGenerationUE) Ayuda del Programa de Recualificacion del Sistema Universitario Espanol, Modalidad de ayudas Margarita Salas para la formacion de jovenes doctores [MS-03]	Universities Ministry of Spain; European Union (NextGenerationUE) Ayuda del Programa de Recualificacion del Sistema Universitario Espanol, Modalidad de ayudas Margarita Salas para la formacion de jovenes doctores	THe author SV was supported by a grant from the Universities Ministry of Spain and the European Union (NextGenerationUE) Ayuda del Programa de Recualificaci ' on del Sistema Universitario Espanol, Modalidad de ayudas Margarita Salas para la formaci ' on de j ' ovenes doctores (MS-03).		58	2	2	0	3	HINDAWI LTD	LONDON	ADAM HOUSE, 3RD FLR, 1 FITZROY SQ, LONDON, W1T 5HF, ENGLAND	1741-427X	1741-4288		EVID-BASED COMPL ALT	Evid.-based Complement Altern. Med.	APR 27	2022	2022
J	Monroe, M; Whitworth, JD; Wharton, T; Turner, J				Monroe, Manette; Whitworth, James D.; Wharton, Tracy; Turner, Joanne			Effects of an Equine-Assisted Therapy Program for Military Veterans with Self-Reported PTSD	SOCIETY & ANIMALS			English	Article						posttraumatic stress disorder; equine-assisted therapy; trauma; veterans; cognitive processing therapy	POSTTRAUMATIC-STRESS-DISORDER; AFGHANISTAN; IRAQ; INTERVENTIONS; SUPPORT	This study evaluated the use of an 8-week Equine Assisted Activities and Therapy (EAAT) program for trauma-impacted veterans. There were 48 participants. EAAT programs have emerged as one alternative intervention for veterans who may have declined or dropped out of more traditional research-supported approaches. The EAAT program examined here incorporates CPT techniques in conjunction with guided…	[Monroe, Manette] Univ Cent Florida, Coll Med, Orlando, FL 32816 USA; [Whitworth, James D.; Wharton, Tracy] Univ Cent Florida, Coll Hlth & Publ Affairs, Sch Social Work, Orlando, FL 32816 USA; [Turner, Joanne] Turning Point Counseling & Consulting Inc, St Cloud, MN USA	State University System of Florida; University of Central Florida; State University System of Florida; University of Central Florida	Whitworth, JD (corresponding author), Univ Cent Florida, Coll Hlth & Publ Affairs, Sch Social Work, Orlando, FL 32816 USA.	James.whitworth@ucf.edu							27	4	4	3	15	BRILL	LEIDEN	PLANTIJNSTRAAT 2, P O BOX 9000, 2300 PA LEIDEN, NETHERLANDS	1063-1119	1568-5306		SOC ANIM	Soc. Anim.	OCT	2021	29	5-6
J	Alfonso, SV; Alfonso, LA; Llabre, MM; Fernandez, MI				Alfonso, Sarah V.; Alfonso, Lauren A.; Llabre, Maria M.; Fernandez, M. Isabel			PROJECT STRIDE: AN EQUINE-ASSISTED INTERVENTION TO REDUCE SYMPTOMS OF SOCIAL ANXIETY IN YOUNG WOMEN	EXPLORE-THE JOURNAL OF SCIENCE AND HEALING			English	Article						Equine-assisted activities; Social anxiety; Theory-based intervention; Young women	BEHAVIORAL GROUP-THERAPY; PHOBIA	Introduction: Although there is evidence supporting the use of equine-assisted activities to treat mental disorders, its efficacy in reducing signs and symptoms of social anxiety in young women has not been examined. Method: We developed and pilot tested Project Stride, a brief, six-session intervention combining equine-assisted activities and cognitive-behavioral strategies to reduce symptoms of…	[Alfonso, Sarah V.; Llabre, Maria M.] Univ Miami, Dept Psychol, Coral Gables, FL 33146 USA; [Alfonso, Lauren A.] Florida Int Univ, Dept Educ Leadership & Profess Studies, Miami, FL 33199 USA; [Fernandez, M. Isabel] Nova SE Univ, Coll Osteopath Med, Behav Hlth Promot Program, Miami, FL USA	University of Miami; State University System of Florida; Florida International University; Nova Southeastern University	Alfonso, SV (corresponding author), Univ Miami, Dept Psychol, 5665 Ponce De Leon Dr, Coral Gables, FL 33146 USA.	s.alfonso1@umiami.edu							18	24	24	1	41	ELSEVIER SCIENCE INC	NEW YORK	360 PARK AVE SOUTH, NEW YORK, NY 10010-1710 USA	1550-8307	1878-7541		EXPLORE-NY	Explore-J Sci. Heal.	NOV-DEC	2015	11	6
J	Shelef, A; Brafman, D; Rosing, T; Weizman, A; Stryjer, R; Barak, Y				Shelef, Assaf; Brafman, Dorit; Rosing, Thom; Weizman, Abraham; Stryjer, Rafael; Barak, Yoram			Equine Assisted Therapy for Patients with Post Traumatic Stress Disorder: A Case Series Study	MILITARY MEDICINE			English	Article								Introduction: Equine assisted therapy (EAT) which includes therapeutic horseback riding (THR), grooming, horsemanship and ground level work with horses, has been studied as treatment for children with special needs and/or autistic spectrum disorder. Preliminary evidence indicates that EAT is also effective for improving selfefficacy and self-esteem in adults with psychiatric disorders. Empowermen…	[Shelef, Assaf; Stryjer, Rafael] Abarbanel Mental Hlth Ctr, IL-59436102 Bat Yam, Israel; [Shelef, Assaf; Weizman, Abraham; Stryjer, Rafael] Tel Aviv Univ, Sackler Fac Med, IL-69978 Tel Aviv, Israel; [Brafman, Dorit; Rosing, Thom] Therapy Res & Care Inst, IL-4060000 Tel Mond, Israel; [Weizman, Abraham] Geha Mental Hlth Ctr, IL-49100 Petah Tiqwa, Israel; [Weizman, Abraham] Felsenstein Med Res Ctr, …	Tel Aviv University; Sackler Faculty of Medicine; Tel Aviv University; Tel Aviv University; University of Otago	Shelef, A (corresponding author), Abarbanel Mental Hlth Ctr, IL-59436102 Bat Yam, Israel.;Shelef, A (corresponding author), Tel Aviv Univ, Sackler Fac Med, IL-69978 Tel Aviv, Israel.		Weizman, Abraham/AAK-6450-2020; Barak, Yoram/AAM-1147-2020; Stryjer, Rafael/AAN-7849-2020	Weizman, Abraham/0000-0002-9765-8938; Barak, Yoram/0000-0002-8271-4255;	Therapy, Research & Care Institute, Tel-Mond, Israel through Israeli Ministry of Defense	Therapy, Research & Care Institute, Tel-Mond, Israel through Israeli Ministry of Defense	The study was funded by Therapy, Research & Care Institute, Tel-Mond, Israel through the financial support of the Israeli Ministry of Defense		21	16	16	5	29	OXFORD UNIV PRESS	OXFORD	GREAT CLARENDON ST, OXFORD OX2 6DP, ENGLAND	0026-4075	1930-613X		MIL MED	Milit. Med.	SEP-OCT	2019	184	9-10
J	Pelyva, IZ; Kresák, R; Szovák, E; Tóth, AL				Pelyva, Imre Zoltan; Kresak, Reka; Szovak, Etelka; Toth, Akos Levente			How Equine-Assisted Activities Affect the Prosocial Behavior of Adolescents	INTERNATIONAL JOURNAL OF ENVIRONMENTAL RESEARCH AND PUBLIC HEALTH			English	Article						equine-assisted activities; adolescence; behavior problems; prosocial behavior	YOUNG-PEOPLE; THERAPY; EFFICACY; CHILDREN	Multiple studies have investigated the positive effects of human-animal interactions and showed that animal-assisted activities can be successfully used to better human physical and mental health. Equine-assisted activities have also raised considerable attention within the field. Our research focuses on healthy students (aged 14-18) without deviations or special educational needs. We analyze the…	[Pelyva, Imre Zoltan; Szovak, Etelka] Univ Pecs, Fac Hlth Sci, Doctoral Sch Hlth Sci, H-7621 Pecs, Hungary; [Kresak, Reka] Univ Szeged, Fac Humanities & Social Sci, Inst Psychol, H-6722 Szeged, Hungary; [Toth, Akos Levente] Univ Pecs, Fac Sci, Inst Sport Sci & Phys Educ, H-7624 Pecs, Hungary	University of Pecs; Szeged University; Eotvos Lorand Research Network; Hungarian Research Centre for Natural Sciences; University of Pecs	Pelyva, IZ (corresponding author), Univ Pecs, Fac Hlth Sci, Doctoral Sch Hlth Sci, H-7621 Pecs, Hungary.	imre.pelyva@etk.pte.hu; kresak.reka@gmail.com; ethyfitwell@gmail.com; totha@gamma.ttk.pte.hu		Pelyva, Imre Zoltan/0000-0001-9611-072X					32	5	5	1	21	MDPI	BASEL	ST ALBAN-ANLAGE 66, CH-4052 BASEL, SWITZERLAND		1660-4601		INT J ENV RES PUB HE	Int. J. Environ. Res. Public Health	APR	2020	17	8
J	Gao, YZ; Hannan, MA; Murata, K; Rajabi-Toustani, R; Nambo, Y				Gao, Yuanzhi; Hannan, M. A.; Murata, Kaishi; Rajabi-Toustani, Reza; Nambo, Yasuo			Ultrasonographic examination of equine fetal growth parameters throughout gestation in pony for Equine-Assisted Therapy	JOURNAL OF VETERINARY MEDICAL SCIENCE			English	Article						fetal growth; Hokkaido native pony; plasma hormone; ultrasound	COMBINED THICKNESS; CEREBRAL-PALSY; CHILDREN; MARES; HIPPOTHERAPY; PLACENTA; ABORTION; BALANCE; PARTURITION; GONADS	Equine-Assisted Therapy (EAT) is gaining popularity. Ultrasound examination is used to decrease the abortion rate in horses. In this study, to monitor fetal well-being throughout the gestation for EAT, we measured fetal heart rate (FHR), fetal eye orbit (FEO), fetal gonad length (FGL), fetal kidney length (FKL), and the combined thickness of the uterus and placenta (CTUP) by ultrasonography in po…	[Gao, Yuanzhi; Murata, Kaishi; Rajabi-Toustani, Reza; Nambo, Yasuo] Obihiro Univ Agr & Vet Med, Dept Vet Clin Sci, Obihiro, Hokkaido 0808555, Japan; [Nambo, Yasuo] Gifu Univ, United Grad Sch Vet Sci, Gifu 5011193, Japan; [Hannan, M. A.] Khulna Agr Univ, Fac Vet Anim & Biomed Sci, Khulna, Bangladesh	Obihiro University of Agriculture & Veterinary Medicine; Gifu University	Nambo, Y (corresponding author), Obihiro Univ Agr & Vet Med, Dept Vet Clin Sci, Obihiro, Hokkaido 0808555, Japan.;Nambo, Y (corresponding author), Gifu Univ, United Grad Sch Vet Sci, Gifu 5011193, Japan.	ynambo@obihiro.ac.jp			Livestock Promotional Subsidy from the Japan Racing Association	Livestock Promotional Subsidy from the Japan Racing Association	We are thankful to Kenichi Urata, Yuriko Hayashi, Takayuki Iguro, Munkhtuul Tsogtgerel, Shiori Takeuchi, and Satomi Honda for assisting in horse management and Mitsunori Kayano for guidance on statistical analysis. This study was supported by the Livestock Promotional Subsidy from the Japan Racing Association.		44	2	2	2	4	JAPAN SOC VET SCI	TOKYO	UNIV TOKYO, 1-1-1 YAYOI, BUNKYO-KU, TOKYO, 103, JAPAN	0916-7250	1347-7439		J VET MED SCI	J. Vet. Med. Sci.	JAN	2022	84	1
J	Althobaiti, T; Katsigiannis, S; West, D; Ramzan, N				Althobaiti, Turke; Katsigiannis, Stamos; West, Daune; Ramzan, Naeem			Examining Human-Horse Interaction by Means of Affect Recognition via Physiological Signals	IEEE ACCESS			English	Article						Affective computing; ECG; EEG; EMG; emotion recognition; equine assisted therapy (EAT); human-horse interaction; physiological signals	EQUINE-ASSISTED THERAPY; CHILDREN; EEG; DATABASE	For some time, equine-assisted therapy (EAT), i.e., the use of horse-related activities for therapeutic reasons, has been recognised as a useful approach in the treatment of many mental health issues such as post-traumatic stress disorder (PTSD), depression, and anxiety. However, despite the interest in EAT, few scientific studies have focused on understanding the complex emotional response that …	[Althobaiti, Turke; Katsigiannis, Stamos; West, Daune; Ramzan, Naeem] Univ West Scotland, Sch Comp Engn & Phys Sci, Paisley PA1 2BE, Renfrew, Scotland; [Althobaiti, Turke] Nothern Border Univ, Rafha Community Coll, Rafha, Saudi Arabia	University of West Scotland; Northern Border University	Althobaiti, T (corresponding author), Univ West Scotland, Sch Comp Engn & Phys Sci, Paisley PA1 2BE, Renfrew, Scotland.;Althobaiti, T (corresponding author), Nothern Border Univ, Rafha Community Coll, Rafha, Saudi Arabia.	Turke.Althobaiti@uws.ac.uk	Katsigiannis, Stamos/AGN-0380-2022	Katsigiannis, Stamos/0000-0001-9190-0941; Ramzan, Naeem/0000-0002-5088-1462; West, Daune/0000-0002-7245-8825					55	14	14	3	24	IEEE-INST ELECTRICAL ELECTRONICS ENGINEERS INC	PISCATAWAY	445 HOES LANE, PISCATAWAY, NJ 08855-4141 USA	2169-3536			IEEE ACCESS	IEEE Access		2019	7
J	Clayton, HM; Kaiser, LJ; de Pue, B; Kaiser, L				Clayton, Hilary M.; Kaiser, LeeAnn J.; de Pue, Bonnie; Kaiser, Lana			Center-of-Pressure Movements During Equine-Assisted Activities	AMERICAN JOURNAL OF OCCUPATIONAL THERAPY			English	Article						cerebral palsy; equine-assisted therapy; motion; postural balance; pressure	CEREBRAL-PALSY; MOTOR FUNCTION; CHILDREN; THERAPY	We compared anteroposterior and mediolateral range of motion and velocity of the center of pressure (COP) on the horse's back between riders without disabilities and riders with cerebral palsy. An electronic pressure mat was used to track COP movements beneath the saddle in 4 riders without disabilities and 4 riders with cerebral palsy. Comparisons between rider groups were made using the Mann-Wh…	[Clayton, Hilary M.; Kaiser, LeeAnn J.] Michigan State Univ, Coll Vet Med, Dept Large Anim Clin Sci, Mary Anne McPhail Equine Performance Ctr, E Lansing, MI 48824 USA; [Kaiser, Lana] Michigan State Univ, Dept Med, Coll Human Med, E Lansing, MI 48824 USA; [de Pue, Bonnie] Children & Horses United Movement CHUM Therapeut, Dansville, MI USA	Michigan State University; Michigan State University; Michigan State University College of Human Medicine	Clayton, HM (corresponding author), Michigan State Univ, Coll Vet Med, Dept Large Anim Clin Sci, Mary Anne McPhail Equine Performance Ctr, E Lansing, MI 48824 USA.	claytonh@cvm.msu.edu							18	20	20	0	46	AMER OCCUPATIONAL THERAPY ASSOC, INC	BETHESDA	4720 MONTGOMERY LANE, BETHESDA, MD 20814-3425 USA	0272-9490	1943-7676		AM J OCCUP THER	Am. J. Occup. Ther.	MAR-APR	2011	65	2
J	Fridén, L; Hultsjö, S; Lydell, M; Jormfeldt, H				Friden, Linda; Hultsjo, Sally; Lydell, Marie; Jormfeldt, Henrika			Relatives' experiences of an equine-assisted intervention for people with psychotic disorders	INTERNATIONAL JOURNAL OF QUALITATIVE STUDIES ON HEALTH AND WELL-BEING			English	Article						Equine-assisted interventions; experiences; health capabilities; mental health; psychotic disorders; qualitative content analysis; relatives	SEVERE MENTAL-ILLNESS; QUALITY-OF-LIFE; MEDICATION-ADHERENCE; PHYSICAL-ACTIVITY; SCHIZOPHRENIA; CARE; ADULTS; PSYCHOTHERAPY; INTERVIEWS; CAREGIVERS	Purpose The aim of this study was to describe relatives' experiences of an equine-assisted intervention for people with psychotic disorders. Methods The study has a qualitative and descriptive design. Ten semi-structured interviews were performed with relatives of people with a psychotic disorder who had participated in an equine-assisted intervention. A conventional content analysis was used to …	[Friden, Linda; Lydell, Marie; Jormfeldt, Henrika] Halmstad Univ, Sch Hlth & Welf, Halmstad, Sweden; [Hultsjo, Sally] Dept Psychiat, Jonkoping, Region Jonkopin, Sweden; [Hultsjo, Sally] Linkoping Univ, Div Nursing & Reprod Hlth, Dept Hlth Med & Caring Sci, Linkoping, Sweden	Halmstad University; Linkoping University	Fridén, L (corresponding author), Halmstad Univ, Sch Hlth & Welf, Social & Hlth Sci, SE-30118 Halmstad, Sweden.	linda.friden@hh.se		Friden, Linda/0000-0002-4834-4326	Swedish Postcode Foundation	Swedish Postcode Foundation	The authors are most thankful to all those who participated in the interviews and shared their experiences regarding how the intervention affected their family members. The authors also want to express gratitude to the Swedish Postcode Foundation for financial support of the practical implementation of the intervention and we want to thank David Brunt for the excellent help with the review of the…		57	1	1	1	11	TAYLOR & FRANCIS LTD	ABINGDON	2-4 PARK SQUARE, MILTON PARK, ABINGDON OR14 4RN, OXON, ENGLAND	1748-2623	1748-2631		INT J QUAL STUD HEAL	Int. J. Qual. Stud. Health Well-Being	DEC 31	2022	17	1
J	Gehrke, EK; Baldwin, A; Schiltz, PM				Gehrke, Ellen Kaye; Baldwin, Ann; Schiltz, Patric M.			Heart Rate Variability in Horses Engaged in Equine-Assisted Activities	JOURNAL OF EQUINE VETERINARY SCIENCE			English	Article						Autonomic nervous system; Diurnal rhythm; Heart rate variability; Equine; Horse; Sympathetic/parasympathetic balance; Equine-assisted therapy	AUTONOMIC NERVOUS FUNCTION; POWER SPECTRAL-ANALYSIS; FREQUENCY-DOMAIN; RESPONSES; THERAPY; ANIMALS; RHYTHMS; STRESS; TIME	Although there has been a recent surge in using horses to treat mental and emotional human health issues, the consequences of horse-assisted interventions on the stress response of horses have not been well documented. Assessment of the autonomic nervous system and its regulation of cardiovascular function has been used as an indicator of acute and chronic stress in human beings and horses. Heart…	[Gehrke, Ellen Kaye] Natl Univ, Sch Hlth & Human Serv, Dept Community Hlth, San Diego, CA USA; [Baldwin, Ann] Univ Arizona, Coll Med, Dept Physiol, Tucson, AZ 85724 USA; [Schiltz, Patric M.] Natl Univ, Dept Hlth Sci, San Diego, CA USA	University of Arizona	Gehrke, EK (corresponding author), Natl Univ, Sch Hlth & Human Serv, Dept Community Hlth, 3678 Aero Court, San Diego, CA USA.	www.ekayegehrke@nu.edu							44	41	42	1	57	ELSEVIER SCIENCE INC	NEW YORK	STE 800, 230 PARK AVE, NEW YORK, NY 10169 USA	0737-0806	1542-7412		J EQUINE VET SCI	J. Equine Vet. Sci.	FEB	2011	31	2
J	Craig, EA; Nieforth, L; Rosenfeld, C				Craig, Elizabeth A.; Nieforth, Leanne; Rosenfeld, Cynthia			Communicating Resilience among Adolescents with Adverse Childhood Experiences (ACEs) through Equine Assisted Psychotherapy (EAP)	WESTERN JOURNAL OF COMMUNICATION			English	Article						Adverse Childhood Experiences; communication resilience; equine-assisted psychotherapy; human and horse interaction; qualitative interview	CHILDREN; HEALTH; INTERVENTIONS; MALTREATMENT; THERAPY; HORSES; IMPACT; COSTS; ABUSE	This qualitative study explored communicative processes of resilience in Equine Assisted Psychotherapy (EAP) among young women with adverse childhood experiences (ACEs). Utilizing communicative resilience, findings suggest that adults, peers, and equines assist adolescents in (a) crafting normalcy, (b) building new communication networks, (c) legitimizing negative feelings while foregrounding pos…	[Craig, Elizabeth A.] North Carolina State Univ, Dept Commun, Raleigh, NC 27695 USA; [Nieforth, Leanne] Purdue Univ, Dept Comparat Pathobiol, Ctr Human Anim Bond, W Lafayette, IN 47907 USA; [Rosenfeld, Cynthia] North Carolina State Univ, Commun Rhetor & Digital Media, Raleigh, NC USA	North Carolina State University; Purdue University System; Purdue University West Lafayette Campus; Purdue University; North Carolina State University	Craig, EA (corresponding author), North Carolina State Univ, Dept Commun, Raleigh, NC 27695 USA.	eacraig@ncsu.edu		Nieforth, Leanne/0000-0003-0281-2072; Rosenfeld, Cynthia/0000-0001-7270-4910					68	5	5	3	20	ROUTLEDGE JOURNALS, TAYLOR & FRANCIS LTD	ABINGDON	2-4 PARK SQUARE, MILTON PARK, ABINGDON OX14 4RN, OXON, ENGLAND	1057-0314	1745-1027		WESTERN J COMM	West. J. Commun.	AUG 7	2020	84	4
J	Dabelko-Schoeny, H; Phillips, G; Darrough, E; DeAnna, S; Jarden, M; Johnson, D; Lorch, G				Dabelko-Schoeny, Holly; Phillips, Gary; Darrough, Emily; DeAnna, Sarah; Jarden, Marie; Johnson, Denise; Lorch, Gwendolen			Equine-Assisted Intervention for People with Dementia	ANTHROZOOS			English	Article						adult day care; Alzheimer's disease; cortisol; dementia; elderly; equine-assisted therapy	SALIVARY CORTISOL; CHILDREN; STRESS	The purpose of this exploratory study was to determine the feasibility and effectiveness of using guided interactions with horses as a nonpharmaceutical intervention to improve the physiological and behavioral states of persons with dementia. A convenience sample of persons with dementia was recruited from an adult day health center (n = 16). A multi-component intervention was implemented compris…	[Dabelko-Schoeny, Holly; Darrough, Emily; DeAnna, Sarah] Ohio State Univ, Coll Social Work, Columbus, OH 43210 USA; [Phillips, Gary] Ohio State Univ, Ctr Biostat, Columbus, OH 43210 USA; [Jarden, Marie; Johnson, Denise; Lorch, Gwendolen] Ohio State Univ, Coll Vet Med, Columbus, OH 43210 USA	University System of Ohio; Ohio State University; University System of Ohio; Ohio State University; University System of Ohio; Ohio State University	Dabelko-Schoeny, H (corresponding author), Ohio State Univ, Coll Social Work, 1947 N Coll Rd, Columbus, OH 43210 USA.	dabelko-schoeny.1@osu.edu			Ohio State University College of Veterinary Medicine	Ohio State University College of Veterinary Medicine(Ohio State University)	This work was supported by a generous donation to The Ohio State University College of Veterinary Medicine by Mr. Duncan Alexander.		39	24	26	4	138	ROUTLEDGE JOURNALS, TAYLOR & FRANCIS LTD	ABINGDON	2-4 PARK SQUARE, MILTON PARK, ABINGDON OX14 4RN, OXON, ENGLAND	0892-7936	1753-0377		ANTHROZOOS	Anthrozoos	MAR	2014	27	1
J	Sylvia, L; West, E; Blackburn, AM; Gupta, C; Bui, E; Mahoney, T; Duncan, G; Wright, EC; Lejeune, S; Spencer, TJ				Sylvia, Louisa; West, Emerson; Blackburn, Allyson M.; Gupta, Carina; Bui, Eric; Mahoney, Tara; Duncan, Geraldine; Wright, Edward C.; Lejeune, Simon; Spencer, Thomas J.			Acceptability of an adjunct equine-assisted activities and therapies program for veterans with posttraumatic stress disorder and/or traumatic brain injury	JOURNAL OF INTEGRATIVE MEDICINE-JIM			English	Article						Posttraumatic stress disorder; Military personnel; Traumatic brain injury; Complementary and alternative medicine; Equine-assisted therapy	PSYCHOTHERAPY	Objective: Equine-assisted activities and therapies (EAATs) have been a growing adjunctive integrative health modality, as they allow participants to practice mindfulness, emotional regulation, and self-mastery or self-esteem building skills. Preliminary evidence suggests that these programs may be helpful in reducing posttraumatic stress disorder (PTSD), anxiety, and depressive symptoms. The cur…	[Sylvia, Louisa; West, Emerson; Blackburn, Allyson M.; Gupta, Carina; Bui, Eric; Wright, Edward C.; Lejeune, Simon; Spencer, Thomas J.] Massachusetts Gen Hosp, Home Base, Charlestown, MA 02129 USA; [Sylvia, Louisa; Bui, Eric; Wright, Edward C.; Lejeune, Simon; Spencer, Thomas J.] Harvard Med Sch, Boston, MA 02115 USA; [Sylvia, Louisa] Massachusetts Gen Hosp, Dauten Family Ctr Bipolar Treatment In…	Harvard University; Massachusetts General Hospital; Harvard University; Harvard Medical School; Harvard University; Massachusetts General Hospital; Harvard University; Massachusetts General Hospital	Sylvia, L (corresponding author), Home Base, One Constitut Wharf, Charlestown, MA 02129 USA.	lsylvia2@mgh.harvard.edu	Blackburn, Allyson M./AAT-8097-2020; Sylvia, Louisa/AAE-8027-2022	Blackburn, Allyson M./0000-0002-7678-4505	Home Base: A Red Sox Foundation; Massachusetts General Hospital Program	Home Base: A Red Sox Foundation; Massachusetts General Hospital Program	This work was made possible in part by the Wounded Warrior Project (WWP) and departmental funds from Home Base: A Red Sox Foundation and Massachusetts General Hospital Program. WWP maintains no involvement in study design, collection, analysis, interpretation of data or the decision to publish this work. Home Base pays Touchstone Farms for patient participation in EAATs, as part of routine clinic…		18	10	10	3	17	ELSEVIER	AMSTERDAM	RADARWEG 29, 1043 NX AMSTERDAM, NETHERLANDS	2095-4964			J INTEGR MED-JIM	J. Integr. Med.-JIM	MAR	2020	18	2
J	Rigby, BR; Grandjean, PW				Rigby, B. Rhett; Grandjean, Peter W.			The Efficacy of Equine-Assisted Activities and Therapies on Improving Physical Function	JOURNAL OF ALTERNATIVE AND COMPLEMENTARY MEDICINE			English	Review							SPASTIC CEREBRAL-PALSY; GROSS MOTOR FUNCTION; RANDOMIZED CONTROLLED-TRIAL; SPINAL-CORD-INJURY; ENERGY-EXPENDITURE; THERAPEUTIC HORSE; BALANCE DEFICITS; GAIT PARAMETERS; CHILDREN; HIPPOTHERAPY	Objective: To summarize the physical benefits of therapeutic horseback riding and hippotherapy and suggest directions for future research. Methods: Review of databases for peer-reviewed articles related to equine-assisted activities and therapies. Databases included MEDLINE via EBSCO, Web of Science, PubMed, Google Scholar, and Academic Search Complete. Articles were limited to those with full-te…	[Rigby, B. Rhett] Texas Womans Univ, Dept Kinesiol, Denton, TX 76204 USA; [Grandjean, Peter W.] Baylor Univ, Dept Hlth Human Performance & Recreat, Baylor Labs Exercise Sci & Technol, Waco, TX 76798 USA	Texas Womans University; Baylor University	Grandjean, PW (corresponding author), Baylor Univ, Dept Hlth Human Performance & Recreat, Baylor Labs Exercise Sci & Technol, One Bear Pl 97313, Waco, TX 76798 USA.	Peter_Grandjean@baylor.edu							79	38	38	2	99	MARY ANN LIEBERT, INC	NEW ROCHELLE	140 HUGUENOT STREET, 3RD FL, NEW ROCHELLE, NY 10801 USA	1075-5535	1557-7708		J ALTERN COMPLEM MED	J. Altern. Complement Med.	JAN 1	2016	22	1
J	Fisher, PW; Lazarov, A; Lowell, A; Arnon, S; Turner, JB; Bergman, M; Ryba, M; Such, S; Marohasy, C; Zhu, X; Suarez-Jimenez, B; Markowitz, JC; Neria, Y				Fisher, Prudence W.; Lazarov, Amit; Lowell, Ari; Arnon, Shay; Turner, J. Blake; Bergman, Maja; Ryba, Matthew; Such, Sara; Marohasy, Caroline; Zhu, Xi; Suarez-Jimenez, Benjamin; Markowitz, John C.; Neria, Yuval			Equine-Assisted Therapy for Posttraumatic Stress Disorder Among Military Veterans: An Open Trial	JOURNAL OF CLINICAL PSYCHIATRY			English	Article							RANDOMIZED CLINICAL-TRIAL; EXPOSURE THERAPY; BIAS MODIFICATION; PTSD; PSYCHOTHERAPY; AFGHANISTAN; BARRIERS; DROPOUT; ANXIETY; COMBAT	Objective: As veterans have high rates of posttraumatic stress disorder (PTSD) and historically poor treatment outcomes and high attrition, alternative treatments have gained much popularity despite lack of rigorous research. In this study, a recently developed and manualized 8-session group Equine-Assisted Therapy for PTSD (EAT-PTSD) was tested in an open trial to assess its preliminary feasibil…	[Fisher, Prudence W.; Lowell, Ari; Arnon, Shay; Turner, J. Blake; Bergman, Maja; Ryba, Matthew; Such, Sara; Marohasy, Caroline; Zhu, Xi; Suarez-Jimenez, Benjamin; Markowitz, John C.; Neria, Yuval] New York State Psychiat Inst & Hosp, New York, NY 10032 USA; [Fisher, Prudence W.; Lowell, Ari; Turner, J. Blake; Zhu, Xi; Suarez-Jimenez, Benjamin; Markowitz, John C.; Neria, Yuval] Columbia Univ Irvin…	New York State Psychiatry Institute; NewYork-Presbyterian Hospital; Tel Aviv University; NewYork-Presbyterian Hospital	Lazarov, A (corresponding author), Columbia Univ Irving Med Ctr, Dept Psychiat, 1051 Riverside Dr, New York, NY 10032 USA.	al3676@cumc.columbia.edu	Lazarov, Amit/GPX-0063-2022; Suarez-Jimenez, Benjamin/IVV-3114-2023	Lazarov, Amit/0000-0002-2811-2739; Suarez-Jimenez, Benjamin/0000-0002-4765-2458	Earle I. Mack Foundation; Jockey Club; Nicholson Family Charity Fund; Mary & Daniel Loughran Foundation; Viola Foundation; Gulfstream Park Racing Association; Ganek Family Foundation; Live Oak Foundation; Reid Family Charitable Fund; Meta Aerospace Capital, LTD; Tactical Air Support; David and Julia Koch Foundation	Earle I. Mack Foundation; Jockey Club; Nicholson Family Charity Fund; Mary & Daniel Loughran Foundation; Viola Foundation; Gulfstream Park Racing Association; Ganek Family Foundation; Live Oak Foundation; Reid Family Charitable Fund; Meta Aerospace Capital, LTD; Tactical Air Support; David and Julia Koch Foundation	The study was supported by the Earle I. Mack Foundation, the Jockey Club, the David and Julia Koch Foundation, the Nicholson Family Charity Fund, the Mary & Daniel Loughran Foundation, the Viola Foundation, Gulfstream Park Racing Association, Gerald Parsky, Peter M. Brant, the Ganek Family Foundation, the Live Oak Foundation, the Reid Family Charitable Fund, Meta Aerospace Capital, LTD, and Tacti…		60	5	5	4	16	PHYSICIANS POSTGRADUATE PRESS	MEMPHIS	P O BOX 752870, MEMPHIS, TN 38175-2870 USA	0160-6689	1555-2101		J CLIN PSYCHIAT	J. Clin. Psychiatry	SEP-OCT	2021	82	5
J	Tan, VXL; Simmonds, JG				Tan, Vanessa Xue-Ling; Simmonds, Janette Graetz			Equine-Assisted Interventions for Psychosocial Functioning in Children and Adolescents with Autism Spectrum Disorder: a Literature Review	REVIEW JOURNAL OF AUTISM AND DEVELOPMENTAL DISORDERS			English	Review						Autism spectrum disorder; Equine-assisted intervention; Equine-assisted therapy; Equine-assisted activity; Animal-assisted therapy; Psychosocial functioning	SOCIAL DEFICITS; CASE DESIGN; THERAPY; BEHAVIORS; EFFICACY; OUTCOMES; ANXIETY; HIPPOTHERAPY; ASSOCIATION; SYMPTOMS	Equine-Assisted Activities and Therapies (EAAT), in its various forms, is an innovative approach emerging in the treatment of symptoms and difficulties associated with autism spectrum disorder (ASD). This literature review presents an overview of the current research on psychosocial outcomes of EAAT for children and adolescents with ASD. Sixteen studies published in peer-reviewed journals between…	[Tan, Vanessa Xue-Ling; Simmonds, Janette Graetz] Monash Univ, Fac Educ, Psychol Programs, Melbourne, Vic, Australia	Monash University	Simmonds, JG (corresponding author), Monash Univ, Fac Educ, Psychol Programs, Melbourne, Vic, Australia.	van.xltan@gmail.com; Janette.Simmonds@monash.edu	Simmonds, Janette G/A-4906-2008	Simmonds, Janette G/0000-0003-0259-4095					78	5	5	3	56	SPRINGER HEIDELBERG	HEIDELBERG	TIERGARTENSTRASSE 17, D-69121 HEIDELBERG, GERMANY	2195-7177	2195-7185		REV J AUTISM DEV DIS	Rev. J. Autism Dev. Disord.	SEP	2019	6	3
J	Suárez-Iglesias, D; Bidaurrazaga-Letona, I; Sanchez-Lastra, MA; Gil, SM; Ayán, C				Suarez-Iglesias, David; Bidaurrazaga-Letona, Iraia; Sanchez-Lastra, Miguel A.; Maria Gil, Susana; Ayan, Carlos			Effectiveness of equine-assisted therapies for improving health outcomes in people with multiple sclerosis: A systematic review and meta-analysis	MULTIPLE SCLEROSIS AND RELATED DISORDERS			English	Review						Hippotherapy; Therapeutic riding; Horse; Functional mobility; Fatigue	INTERVENTIONS; HIPPOTHERAPY; BALANCE; QUALITY; ADULTS	Background: Scientific evidence has shown that equine-assisted therapies (EAT) lead to improvements in the physical function and the quality of life (QoL) of people with disabilities through the practice of hippotherapy or therapeutic riding (TR). There is a need to confirm whether people with multiple sclerosis (PwMS) can also benefit from its practice. This review aimed to systematically evalua…	[Suarez-Iglesias, David] Univ Leon, Fac Phys Act & Sports Sci, Inst Biomed IBIOMED, VALFIS Res Grp, Campus Vegazana S-N, Leon 24071, Spain; [Bidaurrazaga-Letona, Iraia; Maria Gil, Susana] Univ Basque Country UPV EHU, Dept Physiol, AgeingOn Res Grp, Fac Med & Nursing, Barrio Sarriena S-N, E-48940 Leioa, Bizkaia, Spain; [Sanchez-Lastra, Miguel A.; Ayan, Carlos] Univ Vigo, Fac Ciencias Educ & Deport…	Universidad de Leon; University of Basque Country; Universidade de Vigo	Sanchez-Lastra, MA (corresponding author), Univ Vigo, Fac Ciencias Educ & Deporte, Dept Didact Especiais, Pontevedra 36005, Spain.	iraia.bidaurrazaga@ehu.eus; misanchez@uvigo.es; susana.gil@ehu.eus; cayan@uvigo.es	Sanchez-Lastra, Miguel Adriano/W-4107-2018; GIL OROZKO, SUSANA MARIA/F-9429-2018	Sanchez-Lastra, Miguel Adriano/0000-0001-7457-3475; GIL OROZKO, SUSANA MARIA/0000-0003-0596-7627					43	0	0	1	3	ELSEVIER SCI LTD	OXFORD	THE BOULEVARD, LANGFORD LANE, KIDLINGTON, OXFORD OX5 1GB, OXON, ENGLAND	2211-0348	2211-0356		MULT SCLER RELAT DIS	Mult. Scler. Relat. Disord.	OCT	2021	55
J	Mueller, MK; McCullough, L				Mueller, Megan Kiely; McCullough, Leslie			Effects of Equine-Facilitated Psychotherapy on Post-Traumatic Stress Symptoms in Youth	JOURNAL OF CHILD AND FAMILY STUDIES			English	Article						Equine-facilitated psychotherapy; Equine-assisted therapy; Post-traumatic stress disorder; Trauma	COGNITIVE-BEHAVIORAL THERAPY; ANIMAL-ASSISTED THERAPY; COMPLEX TRAUMA; SEXUAL-ABUSE; ADOLESCENTS; CHILDREN; DEPRESSION; PREVALENCE; PTSD	Equine-assisted therapy has become an increasingly popular complementary mental health treatment approach, but there is limited empirical research assessing the effectiveness of this practice. In particular, equine-facilitated psychotherapy has many potential benefits for the treatment of trauma in youth. The purpose of the proposed study was to investigate changes in levels of post-traumatic str…	[Mueller, Megan Kiely] Tufts Univ, Cummings Sch Vet Med, Tufts Inst Human Anim Interact, Dept Clin Sci,Ctr Anim & Publ Policy, 200 Westboro Rd, North Grafton, MA 01536 USA; [Mueller, Megan Kiely] Tufts Univ, Jonathan M Tisch Coll Civ Life, 200 Westboro Rd, North Grafton, MA 01536 USA; [McCullough, Leslie] Washburn Univ, Dept Social Work, 1700 SW Coll Ave, Topeka, KS 66621 USA	Tufts University; Tufts University; Washburn University	Mueller, MK (corresponding author), Tufts Univ, Cummings Sch Vet Med, Tufts Inst Human Anim Interact, Dept Clin Sci,Ctr Anim & Publ Policy, 200 Westboro Rd, North Grafton, MA 01536 USA.;Mueller, MK (corresponding author), Tufts Univ, Jonathan M Tisch Coll Civ Life, 200 Westboro Rd, North Grafton, MA 01536 USA.	megan.mueller@tufts.edu		Mueller, Megan/0000-0001-9058-0894	Horses and Humans in Research Foundation	Horses and Humans in Research Foundation	This study was funded by the Horses and Humans in Research Foundation.		58	18	19	1	102	SPRINGER	NEW YORK	233 SPRING ST, NEW YORK, NY 10013 USA	1062-1024	1573-2843		J CHILD FAM STUD	J. Child Fam. Stud.	APR	2017	26	4
J	Arnon, S; Fisher, PW; Pickover, A; Lowell, A; Turner, JB; Hilburn, A; Jacob-McVey, J; Malajian, BE; Farber, DG; Hamilton, JF; Hamilton, A; Markowitz, JC; Neria, Y				Arnon, Shay; Fisher, Prudence W.; Pickover, Alison; Lowell, Ari; Turner, J. Blake; Hilburn, Anne; Jacob-McVey, Jody; Malajian, Bonnie E.; Farber, Debra G.; Hamilton, Jane F.; Hamilton, Allan; Markowitz, John C.; Neria, Yuval			Equine-Assisted Therapy for Veterans with PTSD: Manual Development and Preliminary Findings	MILITARY MEDICINE			English	Article							POSTTRAUMATIC-STRESS-DISORDER; BECK DEPRESSION INVENTORY; EXPOSURE THERAPY; MENTAL-DISORDERS; PSYCHOTHERAPY; AFGHANISTAN; IRAQ; BARRIERS; COMBAT; COMORBIDITY	Introduction Equine-assisted therapy (EAT) for post-traumatic stress disorder (PTSD) has attracted great interest despite lacking empirical support, a manual, and a standardized protocol. Our team of experts in EAT and PTSD developed an eight-session group EAT treatment protocol for PTSD (EAT-PTSD) and administered it to two pilot groups of military veterans to assess initial effects. Materials a…	[Arnon, Shay; Fisher, Prudence W.; Pickover, Alison; Lowell, Ari; Turner, J. Blake; Hilburn, Anne; Markowitz, John C.; Neria, Yuval] New York State Psychiat Inst & Hosp, 1051 Riverside Dr, New York, NY 10032 USA; [Fisher, Prudence W.; Pickover, Alison; Lowell, Ari; Turner, J. Blake; Markowitz, John C.; Neria, Yuval] Columbia Univ, Dept Psychiat, Irving Med Ctr, 1051 Riverside Dr, New York, NY 100…	New York State Psychiatry Institute; NewYork-Presbyterian Hospital; Columbia University; University of Arizona Health Sciences; University of Arizona; Columbia University; NewYork-Presbyterian Hospital	Arnon, S (corresponding author), New York State Psychiat Inst & Hosp, 1051 Riverside Dr, New York, NY 10032 USA.				Earle I. Mack Foundation	Earle I. Mack Foundation	The study was supported by a gift from the Earle I. Mack Foundation (to Prudence W. Fisher and Yuval Neria).		70	10	10	3	11	OXFORD UNIV PRESS	OXFORD	GREAT CLARENDON ST, OXFORD OX2 6DP, ENGLAND	0026-4075	1930-613X		MIL MED	Milit. Med.	MAY-JUN	2020	185	5-6
J	Lemke, D; Rothwell, E; Newcomb, TM; Swoboda, KJ				Lemke, Danielle; Rothwell, Erin; Newcomb, Tara M.; Swoboda, Kathryn J.			Perceptions of Equine-Assisted Activities and Therapies by Parents and Children With Spinal Muscular Atrophy	PEDIATRIC PHYSICAL THERAPY			English	Article						adolescent; child; equine-assisted therapy; parents; qualitative research; spinal muscular atrophy	CEREBRAL-PALSY; POSTURAL CONTROL; HIPPOTHERAPY; SYMMETRY; BALANCE	Purpose: To identify the physical and psychosocial effects of equine-assisted activities and therapies (EAATs) on children with spinal muscular atrophy (SMA) from the perspective of the children and their parents. Methods: The families of all eligible children with SMA, who reported participation in EAAT, from a Western metropolitan academic center were contacted and invited to participate. This …	[Lemke, Danielle] Utah Valley Reg Med Ctr, Provo, UT 84604 USA; [Rothwell, Erin] Univ Utah, Coll Nursing, Salt Lake City, UT 84112 USA; [Newcomb, Tara M.; Swoboda, Kathryn J.] Univ Utah, Sch Med, Dept Neurol, Salt Lake City, UT USA	Utah System of Higher Education; University of Utah; Utah System of Higher Education; University of Utah	Lemke, D (corresponding author), Utah Valley Reg Med Ctr, 1st Floor,West Tower,1034 North 500 West, Provo, UT 84604 USA.	danielle.lemke@imail.org		Swoboda, Kathryn/0000-0002-4593-6342	NIH from the National Institutes of Child Health and Human Development [R01-HD054599]; University of Utah Center for Clinical and Translational Sciences [UL1RR025764]	NIH from the National Institutes of Child Health and Human Development; University of Utah Center for Clinical and Translational Sciences	This investigation was supported by NIH grant R01-HD054599 from the National Institutes of Child Health and Human Development to K.J.S., and by UL1RR025764 (University of Utah Center for Clinical and Translational Sciences).		35	13	15	0	75	LIPPINCOTT WILLIAMS & WILKINS	PHILADELPHIA	TWO COMMERCE SQ, 2001 MARKET ST, PHILADELPHIA, PA 19103 USA	0898-5669	1538-005X		PEDIATR PHYS THER	Pediatr. Phys. Ther.	SUM	2014	26	2
J	Tarraga-Mínguez, R; Lacruz-Pérez, I; Peiró-Estela, R; Sanz-Cervera, P				Tarraga-Minguez, Raul; Lacruz-Perez, Irene; Peiro-Estela, Rosa; Sanz-Cervera, Pilar			Animal Assisted Therapies and Activities for Children with ASD: A Literature Review	UNIVERSITAS PSYCHOLOGICA			English	Review						animal assisted activities; autism; intervention; systematic review; animal assisted therapy	AUTISM SPECTRUM DISORDER; DOGS; ADOLESCENTS; PROGRAM; INTERVENTION; BEHAVIORS; SKILLS; TRIAL	This work includes a review of the literature published from 2010 to 2019 that addresses the intervention of Animal Assisted Therapies and Activities as an intervention with children and adolescents with Autism Spectrum Disorder (ASD). A bibliographic search was conducted in the databases PsycINFO, PsycARTICLES, ProQuest, ERIC and Google Scholar, using the terms [(animal assisted therapy OR anima…	[Tarraga-Minguez, Raul; Lacruz-Perez, Irene; Peiro-Estela, Rosa; Sanz-Cervera, Pilar] Univ Valencia, Valencia, Spain	University of Valencia	Tarraga-Mínguez, R (corresponding author), Univ Valencia, Valencia, Spain.	raul.tarraga@uv.es							58	1	1	12	18	PONTIFICA UNIV JAVERIANA, FAC PSYCH	BOGOTA	CARRERA 5 NUM 39-00, EDIFICIO MANUEL BRICENO, BOGOTA, 00000, COLOMBIA	1657-9267			UNIV PSYCHOL	Univ. Psychol.		2021	20
J	Ramos, MM; Nabeiro, M				Ramos, Marieli Matias; Nabeiro, Marli			The influence of equine-assisted services on the balance of a participant with visual impairment and autism characteristics	JOURNAL OF BODYWORK AND MOVEMENT THERAPIES			English	Article						Visually impaired; Blindness; Equine-assisted therapy; Postural balance	CHILDREN; INTERVENTION; ADOLESCENTS; POSTURE	Introduction: Balance is the basis for all body movements, and is influenced by sensory systems: visual, vestibular and proprioceptive. Therefore, the loss of any of these systems, as in the case of visual impairment (VI), may carry important consequences for body balance and, thus, motor development. The objective of this study was to evaluate changes in the static and dynamic balance of a parti…	[Ramos, Marieli Matias] Sao Paulo State Univ UNESP, Univ Anhanguera, Extens Project Equine Assisted Serv, Bauru, SP, Brazil; [Nabeiro, Marli] Sao Paulo State Univ UNESP, Extens Project Equine Assisted Serv, Bauru, SP, Brazil; [Nabeiro, Marli] Sao Paulo State Univ Julio Mesquita Filho UNESP, Sch Sci, Dept Phys Educ, 14-06 Engn Luiz Edmundo Carrijo Coube Ave, BR-17033360 Bauru, Brazil	Universidade Anhanguera; Universidade Estadual Paulista; Universidade Estadual Paulista; Universidade Estadual Paulista	Nabeiro, M (corresponding author), Sao Paulo State Univ Julio Mesquita Filho UNESP, Sch Sci, Dept Phys Educ, 14-06 Engn Luiz Edmundo Carrijo Coube Ave, BR-17033360 Bauru, Brazil.	marli.nabeiro@unesp.br		Nabeiro, Marli/0000-0003-2744-3971					30	0	0	0	7	ELSEVIER	AMSTERDAM	RADARWEG 29, 1043 NX AMSTERDAM, NETHERLANDS	1360-8592	1532-9283		J BODYW MOV THER	J. Bodyw. Mov. Ther.	JUL	2022	31
J	de Mello, EC; Diniz, LH; Lage, JB; Ribeiro, MF; Bevilacqua, DE; Rosa, RC; Cardoso, FAG; Ferreira, AA; Ferraz, MLF; Teixeira, VDA; Espindula, AP				de Mello, Edneia C.; Diniz, Luanna H.; Lage, Janaine B.; Ribeiro, Mariane F.; Bevilacqua Junior, Domingos E.; Rosa, Rodrigo C.; Cardoso, Fabrizio Antonio G.; Ferreira, Alex A.; Ferraz, Mara Lucia F.; Teixeira, Vicente de Paula A.; Espindula, Ana Paula			Analysis of Trunk Neuromuscular Activation During Equine-Assisted Therapy in Older Adults	PERCEPTUAL AND MOTOR SKILLS			English	Article						hippotherapy; electromyography; aging; equine-assisted therapy; equine-assisted services; health promotion; horseback riding exercise; core exercise	LOWER-LIMB; HIPPOTHERAPY; EXERCISE; MOUNT	The three-dimensional movement of the horse in physical therapy is a valuable kinesio-therapeutic phenomenon that simultaneously affects several body systems, including particularly the neuromuscular system. However, the effects of equine-assisted services (EAS) on neuromuscular activation patterns in older adults have not been thoroughly investigated. In this study, we evaluated the impact of a …	[de Mello, Edneia C.] Univ Sao Paulo, Dept Oral Biol, Ribeirao Preto Sch Dent, Ribeirao Preto, SP, Brazil; [de Mello, Edneia C.; Diniz, Luanna H.; Lage, Janaine B.; Ribeiro, Mariane F.; Bevilacqua Junior, Domingos E.; Rosa, Rodrigo C.; Cardoso, Fabrizio Antonio G.; Ferraz, Mara Lucia F.; Teixeira, Vicente de Paula A.; Espindula, Ana Paula] Univ Fed Triangulo Mineiro, Inst Biol & Nat Sci, Uberaba,…	Universidade de Sao Paulo; Universidade Federal do Triangulo Mineiro	de Mello, EC (corresponding author), Univ Sao Paulo, Dept Basic & Oral Biol, Sch Dent Ribeirao Preto, Ave Cafe S-N, BR-14040904 Ribeirao Preto, SP, Brazil.	edneia.mello@usp.br	de Mello, Edneia/P-8694-2019	de Mello, Edneia/0000-0002-4592-777X	Coordination of Improvement of Higher Level Personnel (CAPES); National Council for Scientific and Technological Development (CNPq); Foundation for Research Support of the State of Minas Gerais (FAPEMIG); Uberaba Teaching and Research Foundation (FUNEPU); Association of Parents and Friends of the Exceptional of Uberaba (APAE)	Coordination of Improvement of Higher Level Personnel (CAPES)(Coordenacao de Aperfeicoamento de Pessoal de Nivel Superior (CAPES)); National Council for Scientific and Technological Development (CNPq)(Conselho Nacional de Desenvolvimento Cientifico e Tecnologico (CNPQ)); Foundation for Research Support of the State of Minas Gerais (FAPEMIG)(Fundacao de Amparo a Pesquisa do Estado de Minas Gerais …	The authors are grateful for financial support received for this research, provided by the following institutions: Coordination of Improvement of Higher Level Personnel (CAPES), National Council for Scientific and Technological Development (CNPq), Foundation for Research Support of the State of Minas Gerais (FAPEMIG), Uberaba Teaching and Research Foundation (FUNEPU) and Association of Parents an…		47	0	0	1	2	SAGE PUBLICATIONS INC	THOUSAND OAKS	2455 TELLER RD, THOUSAND OAKS, CA 91320 USA	0031-5125	1558-688X		PERCEPT MOTOR SKILL	Percept. Mot. Skills	OCT	2022	129	5
J	Fuller-Lovins, S; Kanamori, Y; Myers, CE; Cornelius-White, JHD				Fuller-Lovins, Sarah; Kanamori, Yasuko; Myers, Charles E.; Cornelius-White, Jeffrey H. D.			The Effectiveness of Equine-Assisted Mental Health Interventions for Youth: A Meta-Analysis of Controlled Studies	ADOLESCENT RESEARCH REVIEW			English	Article						Equine-assisted therapy; Mental health; Youth; Meta-analysis	THERAPY; PSYCHOTHERAPY; EFFICACY; CHILDREN; PROGRAM; IMPACT	Youth have experienced an increase in mental health concerns and can be challenging to work with using traditional talk-based prevention and treatment options. This meta-analysis aimed to synthesize existing studies on the effectiveness of equine-assisted interventions with youth for psychosocial outcomes, such as internalizing and externalizing problems, adaptive efficacy, self-esteem, and depre…	[Fuller-Lovins, Sarah; Kanamori, Yasuko; Myers, Charles E.; Cornelius-White, Jeffrey H. D.] Missouri State Univ, 901 S Natl Ave, Springfield, MO 65897 USA	Missouri State University	Cornelius-White, JHD (corresponding author), Missouri State Univ, 901 S Natl Ave, Springfield, MO 65897 USA.	jcornelius-white@missouristate.edu		Kanamori, Yasuko/0000-0003-3597-2224; Myers, Charles E./0000-0002-5086-7388					41	0	0	6	6	SPRINGER INT PUBL AG	CHAM	GEWERBESTRASSE 11, CHAM, CH-6330, SWITZERLAND	2363-8346	2363-8354		ADOLESC RES REV	Adolesc. Res. Rev.	DEC	2023	8	4
J	Pérez-Gómez, J; Amigo-Gamero, H; Collado-Mateo, D; Barrios-Fernandez, S; Muñoz-Bermejo, L; Garcia-Gordillo, MA; Carlos-Vivas, J; Adsuar, JC				Perez-Gomez, Jorge; Amigo-Gamero, Helena; Collado-Mateo, Daniel; Barrios-Fernandez, Sabina; Munoz-Bermejo, Laura; Garcia-Gordillo, Miguel angel; Carlos-Vivas, Jorge; Adsuar, Jose Carmelo			Equine-assisted activities and therapies in children with attention-deficit/hyperactivity disorder: A systematic review	JOURNAL OF PSYCHIATRIC AND MENTAL HEALTH NURSING			English	Review						animal-assisted therapy; equine-assisted therapy; hippotherapy; horseback riding therapy; personal relationships; quality of life	DEFICIT HYPERACTIVITY DISORDER; AUTISM SPECTRUM DISORDER; CEREBRAL-PALSY; MOTOR-SKILLS; ADHD; INTERVENTIONS; HIPPOTHERAPY; EFFICACY; BALANCE; ADOLESCENTS	Accessible Summary What is known on the subject? Attention-deficit/hyperactivity disorder (ADHD) is characterized by problems of inattention and impulsive hyperactivity in children. Equine-assisted activities and therapies (EAATs) have been used as alternative non-pharmacological intervention option in patients with ADHD. What does this paper adds to existing knowledge? Nowadays, more studies of …	[Perez-Gomez, Jorge; Amigo-Gamero, Helena; Carlos-Vivas, Jorge; Adsuar, Jose Carmelo] Univ Extremadura, Hlth Econ Motr & Educ HEME Res Grp, Caceres, Spain; [Collado-Mateo, Daniel] Rey Juan Carlos Univ, Ctr Sport Studies, Fuenlabrada Madrid, Spain; [Barrios-Fernandez, Sabina] Univ Extremadura, Fac Nursing & Occupat Therapy, Caceres, Spain; [Munoz-Bermejo, Laura] Univ Extremadura, Univ Ctr Merida, …	Universidad de Extremadura; Universidad Rey Juan Carlos; Universidad de Extremadura; Universidad de Extremadura; Universidad Autonoma de Chile	Garcia-Gordillo, MA (corresponding author), Univ Autonoma Chile, Fac Adm & Negocios, Sede Talca 3467987, Chile.	miguelgarciagordillo@gmail.com	Garcia-Gordillo, M.A./L-1839-2018; Carlos-Vivas, Jorge/O-6686-2016; Adsuar, Jose C/C-6558-2008; Collado-Mateo, Daniel/O-6746-2019; BERMEJO, LAURA MUÑOZ/O-1719-2018; Barrios-Fernandez, Sabina/AAX-5062-2020	Garcia-Gordillo, M.A./0000-0003-1736-0996; Carlos-Vivas, Jorge/0000-0002-6377-9950; Adsuar, Jose C/0000-0001-7203-3168; Collado-Mateo, Daniel/0000-0002-5140-465X; BERMEJO, LAURA MUÑOZ/0000-0003-3107-0266; Barrios-Fernandez, Sabina/0000-0001-7128-5451					76	10	10	18	63	WILEY	HOBOKEN	111 RIVER ST, HOBOKEN 07030-5774, NJ USA	1351-0126	1365-2850		J PSYCHIATR MENT HLT	J. Psychiatr. Ment. Health Nurs.	DEC	2021	28	6
J	Mondémé, C				Mondeme, Chloe			Interspecies Haptic Sociality: The Interactional Constitution of the Horse's Esthesiologic Body in Equestrian Activities	HUMAN STUDIES			English	Article; Early Access						Human-animal interaction; Haptic sociality; Phenomenology; Esthesiology; Horses	LIFE-WORLD; HUMANS; EMBODIMENT; ANIMALS; TOUCH	This article explores forms of haptic sociality in interspecies interaction. Data examined are taken from a corpus of equine assisted therapy sessions, in Finland and France. During these sessions, therapists invite clients to pay close attention to the horse's behavioral displays of comfort or discomfort and to react accordingly. In this way, the horse is regarded as a living, sentient creature,…	[Mondeme, Chloe] CNRS, Ecole Normale Super Lyon, 15 Parvis Rene Descartes, F-69342 Lyon, France; [Mondeme, Chloe] Ctr Francais Rech Sci Sociales, CEFRES, Prague, Czech Republic	Ecole Normale Superieure de Lyon (ENS de LYON); Centre National de la Recherche Scientifique (CNRS)	Mondémé, C (corresponding author), CNRS, Ecole Normale Super Lyon, 15 Parvis Rene Descartes, F-69342 Lyon, France.;Mondémé, C (corresponding author), Ctr Francais Rech Sci Sociales, CEFRES, Prague, Czech Republic.	Chloe.mondeme@cnrs.fr		MONDEME, Chloe/0000-0002-5927-4650	French Horse and Riding Institute (Institut Francais du Cheval et de l'Equitation, IFCE); InSHS of the CNRS as part of an International Mobility Grant (Franco-Czech TANDEM program)	French Horse and Riding Institute (Institut Francais du Cheval et de l'Equitation, IFCE); InSHS of the CNRS as part of an International Mobility Grant (Franco-Czech TANDEM program)	Data presented in this paper were collected within the MEDEQUIN project funded by the French Horse and Riding Institute (Institut Francais du Cheval et de l'Equitation, IFCE), and the writing was supported by InSHS of the CNRS as part of an International Mobility Grant (Franco-Czech TANDEM program).		60	0	0	0	0	SPRINGER	DORDRECHT	VAN GODEWIJCKSTRAAT 30, 3311 GZ DORDRECHT, NETHERLANDS	0163-8548	1572-851X		HUM STUD	Hum. Stud.	2023 MAR 17	2023
J	Kern, JK; Fletcher, CL; Garver, CR; Mehta, JA; Grannemann, BD; Knox, KR; Richardson, TA; Trivedi, MH				Kern, Janet K.; Fletcher, Charles L.; Garver, Carolyn R.; Mehta, Jyutika A.; Grannemann, Bruce D.; Knox, Kandice R.; Richardson, Theresia A.; Trivedi, Madhukar H.			Prospective Trial of Equine-assisted Activities in Autism Spectrum Disorder	ALTERNATIVE THERAPIES IN HEALTH AND MEDICINE			English	Article							CEREBRAL-PALSY; CHILDREN; THERAPY	Background circle Anecdotal reports and some studies suggest that equine-assisted activities may be beneficial in autism spectrum disorders (ASD). Objective circle To examine the effects of equine-assisted activities on overall severity of autism symptoms using the Childhood Autism Rating Scale (CARS) and the quality of parent-child interactions using the Timberlawn Parent-Child Interaction Scale…	[Kern, Janet K.; Garver, Carolyn R.] Autism Treatment Ctr, Res Dept, Dallas, TX USA; [Kern, Janet K.; Grannemann, Bruce D.; Trivedi, Madhukar H.] Univ Texas SW Med Ctr Dallas, Dept Psychiat, Dallas, TX 75390 USA; [Fletcher, Charles L.; Knox, Kandice R.] SpiritHorse Therapeut Riding Ctr, Corinth, TX USA; [Mehta, Jyutika A.] Texas Womans Univ, Dept Commun Sci & Disorders, Denton, TX 76204 USA; [Ric…	University of Texas System; University of Texas Southwestern Medical Center Dallas; Texas Womans University; Liberty University	Kern, JK (corresponding author), Autism Treatment Ctr, Res Dept, Dallas, TX USA.	jkern@atcoftexas.org	Trivedi, Madhukar/A-9029-2013	Trivedi, Madhukar/0000-0002-2983-1110	Timberlawn Psychiatric Research Foundation, Inc, Dallas, Texas	Timberlawn Psychiatric Research Foundation, Inc, Dallas, Texas	This study was funded by the Timberlawn Psychiatric Research Foundation, Inc, Dallas, Texas.		20	65	66	0	68	INNOVISION COMMUNICATIONS	ALISO VIEJO	101 COLUMBIA, ALISO VIEJO, CA 92656 USA	1078-6791			ALTERN THER HEALTH M	Altern. Ther. Health Med.	MAY-JUN	2011	17	3
J	Liptak, GS				Liptak, GS			Complementary and alternative therapies for cerebral palsy	MENTAL RETARDATION AND DEVELOPMENTAL DISABILITIES RESEARCH REVIEWS			English	Review						cerebral palsy; complementary therapies; hyperbaric oxygen; hippotherapy; acupuncture; therapeutic electric stimulation therapy; threshold electrical stimulation (TES)	HYPERBARIC-OXYGEN THERAPY; FUNCTIONAL ELECTRICAL-STIMULATION; CONDUCTIVE EDUCATION; TONGUE ACUPUNCTURE; MEDICAL LITERATURE; YOUNG-CHILDREN; USERS GUIDES; UPPER-LIMB; INTERVENTION; GAIT	The optimal practice of medicine includes integrating individual clinical expertise with the best available clinical evidence from systematic research. This article reviews nine treatment modalities used for children who have cerebral palsy (CP), including hyperbaric oxygen, the Adeli Suit, patterning, electrical stimulation, conductive education, equine-assisted therapy, craniosacral therapy, Fe…	Univ Rochester, Med Ctr, Rochester, NY 14642 USA	University of Rochester	Liptak, GS (corresponding author), Univ Rochester, Med Ctr, 601 Elmwood Ave,POB 671, Rochester, NY 14642 USA.	Gregory_Liptik@urmc.rochester.edu							75	65	74	0	74	WILEY-LISS	HOBOKEN	DIV JOHN WILEY & SONS INC, 111 RIVER ST, HOBOKEN, NJ 07030 USA	1080-4013			MENT RETARD DEV D R	Ment. Retard. Dev. Disabil. Res. Rev.		2005	11	2
J	Obarzanek, L; Pieper, B				Obarzanek, Lindsey; Pieper, Barbara			The Use of Equine-Assisted Programs for Nontraditional Undergraduate Clinical Pediatric Experiences	TEACHING AND LEARNING IN NURSING			English	Review						Equine therapy; Adolescents; Pediatric nursing education	ADOLESCENTS; THERAPY; PSYCHOTHERAPY; INTERVENTION; SYMPTOMS; BENEFITS; ADULTS	Pediatric inpatient clinical sites are challenging to obtain for undergraduate nursing students; thus, educators are considering nontraditional clinical experiences. This article explores equine-assisted therapy as a nontraditional pediatric clinical experience. Four concepts about equine therapy are important for students, faculty, and clinicians: triangular relationship, perception of the horse…	[Obarzanek, Lindsey; Pieper, Barbara] Wayne State Univ, Coll Nursing, Detroit, MI 48202 USA	Wayne State University	Obarzanek, L (corresponding author), Wayne State Univ, Coll Nursing, Detroit, MI 48202 USA.	al2569@wayne.edu							23	0	0	1	7	ELSEVIER SCIENCE INC	NEW YORK	STE 800, 230 PARK AVE, NEW YORK, NY 10169 USA	1557-3087	1557-2013		TEACH LEARN NURS	Teach. Learn. Nurs.	APR	2020	15	2
J	Liu, YY; Zhang, JH; Wang, LW; Li, LW; Shi, YL; Xie, GZ; Wang, XM				Liu, Yiyang; Zhang, Jihao; Wang, Liangwen; Li, Liwei; Shi, Yalei; Xie, Guizhong; Wang, Xuemei			Optimization design of a bionic horse's leg system driven by a cam-linkage mechanism	PROCEEDINGS OF THE INSTITUTION OF MECHANICAL ENGINEERS PART C-JOURNAL OF MECHANICAL ENGINEERING SCIENCE			English	Article						Quadruped robot; Bionic horse configuration; cam-linkage mechanism; foot trajectory; optimization design	HIPPOTHERAPY; BALANCE	For equine-assisted therapy, a bionic horse configuration is presented. A bionic horse's single leg system has two degrees of freedom (DOFs), which is driven by a cam-linkage mechanism and can adjust the leg's endpoint trajectory. Based on analyzing the motion law of the bionic horse and the foot trajectory's requirements of the leg system, a multi-objective optimization model is established base…	[Liu, Yiyang; Wang, Xuemei] Zhengzhou Coll Finance & Econ, Sch Intelligent Engn, Zhengzhou, Peoples R China; [Zhang, Jihao; Wang, Liangwen; Li, Liwei; Shi, Yalei; Xie, Guizhong] Zhengzhou Univ Light Ind, Sch Mech & Elect Engn, Henan Prov Key Lab Intelligent Mfg Mech Equipment, 136 Ke Xue Ave, Zhengzhou 450000, Peoples R China	Zhengzhou University of Light Industry	Wang, LW (corresponding author), Zhengzhou Univ Light Ind, Sch Mech & Elect Engn, Henan Prov Key Lab Intelligent Mfg Mech Equipment, 136 Ke Xue Ave, Zhengzhou 450000, Peoples R China.;Li, LW (corresponding author), Zhengzhou Univ Light Ind, Sch Mech & Elect Engn, Henan Prov Key Lab Intelligent Mfg Mech Equipment, Zhengzhou 450002, Peoples R China.	w_liangwen@sina.com; liliweide@qq.com	wang, xu/IAN-4886-2023; Wang, Xuemei/GXF-3702-2022; Zhang, Ji-Hao/AAF-1180-2020		National Natural Science Foundation of China [52075500, 52005453]; Key Science and Technology Research Project of the Education Department of Henan Province, China [21A460034]; Key Scientific Project of Henan Province, China [211110220200]; Program for Science & Technology Innovation Talents in Universities of Henan Province [22HASTIT023]; Zhengzhou Key Laboratory of Intelligent Assembly Manufact…	National Natural Science Foundation of China(National Natural Science Foundation of China (NSFC)); Key Science and Technology Research Project of the Education Department of Henan Province, China; Key Scientific Project of Henan Province, China; Program for Science & Technology Innovation Talents in Universities of Henan Province; Zhengzhou Key Laboratory of Intelligent Assembly Manufacturing and…	The author(s) disclosed receipt of the following financial support for the research, authorship, and/or publication of this article: This project was supported by the National Natural Science Foundation of China (Grant No. 52075500 and 52005453), the Key Science and Technology Research Project of the Education Department of Henan Province, China (Grant No. 21A460034), the Key Scientific Project o…		40	1	1	10	22	SAGE PUBLICATIONS LTD	LONDON	1 OLIVERS YARD, 55 CITY ROAD, LONDON EC1Y 1SP, ENGLAND	0954-4062	2041-2983		P I MECH ENG C-J MEC	Proc. Inst. Mech. Eng. Part C-J. Eng. Mech. Eng. Sci.	FEB	2023	237	3
J	Dunlop, K; Tsantefski, M				Dunlop, Katie; Tsantefski, Menka			A space of safety: Children's experience of equine-assisted group therapy	CHILD & FAMILY SOCIAL WORK			English	Article						child therapy; groupwork; research with children; substance misuse (parental misuse and effects on children)	YOUNG-PEOPLE; TRAUMA	Owing to a shift in alcohol and other drug practice towards a more ecological understanding of the impact of problematic parental substance use, children who were previously forgotten by practitioners are increasingly being included in alcohol and other drug service provision. Occurring concurrently with these changes has been a boom in interest in non-talk-based therapies to enhance child well-b…	[Dunlop, Katie] Univ Melbourne, Melbourne, Vic, Australia; [Tsantefski, Menka] Griffith Univ, Sch Human Serv & Social Work, 3-01 G01,Parklands Dr, Southport, Qld 4222, Australia	University of Melbourne; Griffith University; Griffith University - Gold Coast Campus	Tsantefski, M (corresponding author), Griffith Univ, Sch Human Serv & Social Work, 3-01 G01,Parklands Dr, Southport, Qld 4222, Australia.	m.tsantefski@griffith.edu.au		Tsantefski, Menka/0000-0003-4811-8369					36	16	16	1	78	WILEY	HOBOKEN	111 RIVER ST, HOBOKEN 07030-5774, NJ USA	1356-7500	1365-2206		CHILD FAM SOC WORK	Child Fam. Soc. Work	FEB	2018	23	1
J	Kendall, E; Maujean, A; Pepping, CA; Downes, M; Lakhani, A; Byrne, J; Macfarlane, K				Kendall, Elizabeth; Maujean, Annick; Pepping, Christopher A.; Downes, Martin; Lakhani, Ali; Byrne, Jason; Macfarlane, Kym			A systematic review of the efficacy of equine-assisted interventions on psychological outcomes	EUROPEAN JOURNAL OF PSYCHOTHERAPY & COUNSELLING			English	Review						therapeutic riding; equine therapy; therapeutic intervention; psychological well-being; systematic review		Much research attests to the beneficial effects of equine interventions on physical development and ability. However, less is known about the possible psychological benefits of horse activities, such as therapeutic riding or interactions with horses. Although there is public consensus that horses can have psychological benefits, it is an under-researched area and conclusions are largely based on …	[Kendall, Elizabeth; Maujean, Annick; Pepping, Christopher A.; Lakhani, Ali; Macfarlane, Kym] Griffith Univ, Ctr Natl Res Disabil Rehabil Med, Sch Human Serv & Social Work, Griffith Hlth Inst, Meadowbrook, Qld, Australia; [Downes, Martin] Griffith Univ, Ctr Appl Hlth Econ, Sch Med, Griffith Hlth Inst, Meadowbrook, Qld, Australia; [Byrne, Jason] Griffith Univ, Griffith Sch Environm, Meadowbrook, Q…	Griffith University; Griffith University - Logan Campus; Menzies Health Institute Queensland; Griffith University; Griffith University - Logan Campus; Menzies Health Institute Queensland; Griffith University; Griffith University - Logan Campus	Kendall, E (corresponding author), Griffith Univ, Ctr Natl Res Disabil Rehabil Med, Sch Human Serv & Social Work, Griffith Hlth Inst, Meadowbrook, Qld, Australia.	e.kendall@griffith.edu.au	Macfarlane, Kym M/H-2372-2013; Byrne, Jason/AAC-6344-2019; kendall, elizabeth/F-5065-2013; Byrne, Jason A/L-7140-2013	Macfarlane, Kym M/0000-0002-8358-1263; Byrne, Jason A/0000-0001-8733-0333; Downes, Martin/0000-0003-3617-5307; Kendall, Elizabeth/0000-0003-2399-1460; Lakhani, Ali/0000-0003-3209-7831; Maujean, Annick/0000-0002-9623-1369					39	43	44	2	28	ROUTLEDGE JOURNALS, TAYLOR & FRANCIS LTD	ABINGDON	2-4 PARK SQUARE, MILTON PARK, ABINGDON OX14 4RN, OXON, ENGLAND	1364-2537	1469-5901		EUR J PSYCHOTHER COU	Eur. J. Psychother. Couns.		2015	17	1
J	Portela-Pino, I; Bouzo-Gónzalez, S; Pino-Juste, M				Portela-Pino, Iago; Bouzo-Gonzalez, Sonia; Pino-Juste, Margarita			Evaluation of an equine therapy program in students with Autism spectrum disorder	JOURNAL OF HUMAN SPORT AND EXERCISE			English	Article						Therapeutic horseback riding; Autism; Psychomotricity; Social skills; Qualitative study	CEREBRAL-PALSY; ASSISTED THERAPY; CHILDREN; HIPPOTHERAPY; PARTICIPATION; SPASTICITY; IMPACT	Equine Assisted Therapy (EAT) has the main objective of using horseback riding as a tool in a therapeutic process to improve, among other facets, motor skills and postural control and even psychological well-being. The purpose of this research was to determine if equinetherapy (horseback riding with a therapeutic aim) favours the motor, communication and social development in subjects with ASD. A…	[Portela-Pino, Iago] Isabel I Univ, Dept Hlth Sci, Burgos, Castilla & Leon, Spain; [Bouzo-Gonzalez, Sonia] Univ Nacl Educ Distancia, Madrid, Spain; [Pino-Juste, Margarita] Univ Vigo, Sch Org & Methods Invest, Dept Didact, Pontevedra, Spain	Universidad Nacional de Educacion a Distancia (UNED); Universidade de Vigo	Portela-Pino, I (corresponding author), Isabel I Univ, Dept Hlth Sci, Burgos, Castilla & Leon, Spain.	iagoportt92@gmail.com	Pino-Juste, Margarita/K-9242-2014; Pino, Iago/AAD-8309-2022	Pino-Juste, Margarita/0000-0002-2551-5903;					41	1	1	4	48	UNIV ALICANTE	ALICANTE	APARTADO DE CORREOS 99, ALICANTE, 3080, SPAIN	1988-5202			J HUM SPORT EXERC	J. Hum. Sport Exerc.		2020	15	4
J	Garner, BA; Rigby, BR				Garner, Brian A.; Rigby, B. Rhett			Human pelvis motions when walking and when riding a therapeutic horse	HUMAN MOVEMENT SCIENCE			English	Article						Equine assisted activities; Therapeutic horse riding; Pelvis kinematics; Human gait; Motion capture	CEREBRAL-PALSY; LUMBAR SPINE; CHILDREN; HIPPOTHERAPY; GAIT; KINEMATICS; MOVEMENT; RIDER; BACK; TREADMILL	A prevailing rationale for equine assisted therapies is that the motion of a horse can provide sensory stimulus and movement patterns that mimic those of natural human activities such as walking. The purpose of this study was to quantitatively measure and compare human pelvis motions when walking to those when riding a horse. Six able-bodied children (inexperienced riders, 8 12 years old) partici…	[Garner, Brian A.] Baylor Univ, Dept Mech Engn, Waco, TX 76798 USA; [Rigby, B. Rhett] Baylor Univ, Dept Hlth Human Performance & Recreat, Waco, TX 76798 USA	Baylor University; Baylor University	Garner, BA (corresponding author), Baylor Univ, One Bear Pl 97356, Waco, TX 76798 USA.	Brian_Garner@baylor.edu; Rhett_Rigby@baylor.edu			Baylor University	Baylor University	We gratefully acknowledge the support and internal funding provided by Baylor University, staff, and students. We also appreciate the assistance provided by the following colleagues: Larry Barnett, director of the REACH Therapeutic Riding Center in McGregor, Texas; Shirley Wills, director of the Heart of Texas Therapeutic Riding Center in West, Texas; Nancy Krenek, director of the Ride On Center …		44	33	33	0	77	ELSEVIER	AMSTERDAM	RADARWEG 29, 1043 NX AMSTERDAM, NETHERLANDS	0167-9457	1872-7646		HUM MOVEMENT SCI	Hum. Mov. Sci.	FEB	2015	39
J	Guner, UC; Günay, U; Acar, MD				Guner, U. Cevik; Gunay, U.; Acar, M. Demir			Opinions of Turkish parents of children with autism spectrum disorder on use of complementary and alternative medicine methods	RESEARCH IN AUTISM SPECTRUM DISORDERS			English	Article						Autism; Child; Parent; Complementary and alternative therapy	CASEIN-FREE DIET; FAMILIES; PROBIOTICS; CULTURE; CAM	Background: The use of CAMs is increasing in the pediatric population with chronic diseases. Culture may affect parents' choice of CAM. This study was conducted to determine the prevalence of using complementary and alternative medicines (CAMs) in children with Autism Spectrum Disorder (ASD) in Turkey and to evaluate their parents' these practices and opinions on them. Method: This exploratory an…	[Guner, U. Cevik; Acar, M. Demir] Tokat Gaziosmanpasa Univ, Pediat Nursing Dept, Fac Hlth Sci, Tasliciftlik Kampus, TR-60250 Tokat, Turkey; [Gunay, U.] Inonu Univ, Fac Nursing, Pediat Nursing Dept, Malatya, Turkey	Gaziosmanpasa University; Inonu University	Guner, UC (corresponding author), Tokat Gaziosmanpasa Univ, Pediat Nursing Dept, Fac Hlth Sci, Tasliciftlik Kampus, TR-60250 Tokat, Turkey.	umran.guner@gop.edu.tr; ulviye.gunay@inonu.edu.tr; mukaddesdemir.acar@gop.edu.tr	Günay, Ulviye/ABG-7352-2020	Günay, Ulviye/0000-0002-6312-6853; CEVIK GUNER, Umran/0000-0002-8677-0414					47	1	1	2	20	ELSEVIER SCI LTD	OXFORD	THE BOULEVARD, LANGFORD LANE, KIDLINGTON, OXFORD OX5 1GB, OXON, ENGLAND	1750-9467	1878-0237		RES AUTISM SPECT DIS	Res. Autism Spectr. Disord.	OCT	2021	88
J	Chiaradia, E; Miller, I				Chiaradia, Elisabetta; Miller, Ingrid			In slow pace towards the proteome of equine body fluids	JOURNAL OF PROTEOMICS			English	Review						Horse; Proteomics; Body fluids; Equine diseases; Diagnosis; Biomarkers	ACUTE-PHASE PROTEINS; BRONCHOALVEOLAR LAVAGE FLUID; HORSE PLASMA-PROTEINS; SYNOVIAL-FLUID; TRYPANOSOMA-EVANSI; MASS-SPECTROMETRY; BIOMARKER; DISEASE; URINE; SERUM	Equine medicine represents a relevant field of veterinary science and the horse industry generates a significant economic impact. Horses can be involved in different sport disciplines, meat production, work and recreational purposes. Horses are also important for human health as they can be used as animal models for studying human diseases and in equine-assisted therapy. This review summarizes th…	[Chiaradia, Elisabetta] Univ Perugia, Lab Prote, Dipartimento Med Vet, Via San Costanzo 4, I-06126 Perugia, Italy; [Miller, Ingrid] Vet Med Univ Wien, Inst Med Biochem, Vet Pl 1, A-1210 Vienna, Austria	University of Perugia; University of Veterinary Medicine Vienna	Chiaradia, E (corresponding author), Univ Perugia, Lab Prote, Dipartimento Med Vet, Via San Costanzo 4, I-06126 Perugia, Italy.	elisabetta.chiaradia@unipg.it; Ingrid.Miller@vetmeduni.ac.at		Miller, Ingrid/0000-0002-7192-0109					128	7	7	1	6	ELSEVIER	AMSTERDAM	RADARWEG 29, 1043 NX AMSTERDAM, NETHERLANDS	1874-3919	1876-7737		J PROTEOMICS	J. Proteomics	APR 15	2020	225
J	Malinowski, K; Yee, C; Tevlin, JM; Birks, EK; Durando, MM; Pournajafi-Nazarloo, H; Cavaiola, AA; McKeever, KH				Malinowski, Karyn; Yee, Chi; Tevlin, Jenni M.; Birks, Eric K.; Durando, Mary M.; Pournajafi-Nazarloo, Hossein; Cavaiola, Alan A.; McKeever, Kenneth H.			The Effects of Equine Assisted Therapy on Plasma Cortisol and Oxytocin Concentrations and Heart Rate Variability in Horses and Measures of Symptoms of Post-Traumatic Stress Disorder in Veterans	JOURNAL OF EQUINE VETERINARY SCIENCE			English	Article						Equine assisted activities therapy; Stress; Post-traumatic stress disorder	BENEFITS; BEHAVIOR; ANXIETY; SEX	With the increase in the number of horses being used in Equine-Assisted Activities and Therapies (EAAT) programs and with the increasing concern for animal welfare, it is important to understand the impact of such interventions on the stress level and quality of life for the horses involved. The purpose of the present pilot study was to test the hypothesis that participation in EAAT would acutely…	[Malinowski, Karyn; Yee, Chi; Tevlin, Jenni M.; McKeever, Kenneth H.] Rutgers State Univ, Rutgers Equine Sci Ctr, 57 US Hwy 1, New Brunswick, NJ 08901 USA; [Malinowski, Karyn; Yee, Chi; Tevlin, Jenni M.; McKeever, Kenneth H.] Rutgers State Univ, Dept Anim Sci, New Brunswick, NJ 08901 USA; [Birks, Eric K.; Durando, Mary M.] Sports Med & Imaging, Newark, DE USA; [Pournajafi-Nazarloo, Hossein] India…	Rutgers State University System; Rutgers New Brunswick; Rutgers State University System; Rutgers New Brunswick; Indiana University System; Indiana University Bloomington; Indiana University System; Indiana University Bloomington; Monmouth University	Malinowski, K (corresponding author), Rutgers State Univ, Rutgers Equine Sci Ctr, 57 US Hwy 1, New Brunswick, NJ 08901 USA.	karynmal@njaes.rutgers.edu			Rutgers University Equine Science Center's Gwendolin E. Stableford Equine Research Fund	Rutgers University Equine Science Center's Gwendolin E. Stableford Equine Research Fund	This work was supported by the Rutgers University Equine Science Center's Gwendolin E. Stableford Equine Research Fund.		52	29	30	10	96	ELSEVIER SCIENCE INC	NEW YORK	STE 800, 230 PARK AVE, NEW YORK, NY 10169 USA	0737-0806	1542-7412		J EQUINE VET SCI	J. Equine Vet. Sci.	MAY	2018	64
J	Lanning, BA; Baier, MEM; Ivey-Hatz, J; Krenek, N; Tubbs, JD				Lanning, Beth A.; Baier, Margaret E. Matyastik; Ivey-Hatz, Julie; Krenek, Nancy; Tubbs, Jack D.			Effects of Equine Assisted Activities on Autism Spectrum Disorder	JOURNAL OF AUTISM AND DEVELOPMENTAL DISORDERS			English	Article						Autism; Equine assisted activities and therapies; Quality of life; Therapeutic horseback riding	GENERIC CORE SCALES; SOCIAL-SKILLS; CHILDREN; METAANALYSIS; RELIABILITY; VALIDITY; INTERVENTIONS; PSYCHOTHERAPY	Quality of life assessments were used in this study to determine the behavioral changes of children diagnosed with autism spectrum disorder (ASD) who participated in equine assisted activities. Behavioral changes of children with ASD participating in 9 weeks of equines assisted activities (EAA) (N = 10) were compared to behavioral changes of children who participated in a non-equine intervention …	[Lanning, Beth A.] Baylor Univ, Hlth Human Performance & Recreat Dept, Waco, TX 76798 USA; [Baier, Margaret E. Matyastik] Baylor Univ, Dept Family & Consumer Sci, Waco, TX 76798 USA; [Ivey-Hatz, Julie] Baylor Univ, Waco, TX 76798 USA; [Krenek, Nancy] ROCK, Georgetown, TX USA; [Tubbs, Jack D.] Baylor Univ, Dept Stat Sci, Waco, TX 76798 USA	Baylor University; Baylor University; Baylor University; Baylor University	Lanning, BA (corresponding author), Baylor Univ, Hlth Human Performance & Recreat Dept, One Bear Pl, Waco, TX 76798 USA.	Beth_Lanning@baylor.edu							27	59	61	3	169	SPRINGER/PLENUM PUBLISHERS	NEW YORK	233 SPRING ST, NEW YORK, NY 10013 USA	0162-3257	1573-3432		J AUTISM DEV DISORD	J. Autism Dev. Disord.	AUG	2014	44	8
J	Stern, C; Chur-Hansen, A				Stern, Cindy; Chur-Hansen, Anna			An umbrella review of the evidence for equine-assisted interventions	AUSTRALIAN JOURNAL OF PSYCHOLOGY			English	Review						animal-assisted interventions; equine-assisted interventions; hippotherapy; systematic reviews; umbrella review	AUTISM SPECTRUM DISORDER; HORSEBACK RIDING THERAPY; CEREBRAL-PALSY; POSTURAL CONTROL; CHILDREN; HIPPOTHERAPY; INDIVIDUALS; PARAMETERS; MECHANISMS; BALANCE	Objective To establish the evidence base for animal-assisted interventions, and specifically, hippotherapy and other interventions involving horses, in the context of improving biological, physical, psychological and social functioning, and outcomes in humans. Method A review of systematic reviews (an umbrella review) was carried out using a modified Joanna Briggs Institute methodology and follow…	[Stern, Cindy] Univ Adelaide, Joanna Briggs Inst, Fac Hlth & Med Sci, Adelaide, SA, Australia; [Chur-Hansen, Anna] Univ Adelaide, Sch Psychol, Fac Hlth & Med Sci, Adelaide, SA 5005, Australia	University of Adelaide; University of Adelaide	Chur-Hansen, A (corresponding author), Univ Adelaide, Sch Psychol, Fac Hlth & Med Sci, Adelaide, SA 5005, Australia.	anna.churhansen@adelaide.edu.au		Chur-Hansen, Anna/0000-0002-2935-2689					51	18	18	4	61	TAYLOR & FRANCIS LTD	ABINGDON	2-4 PARK SQUARE, MILTON PARK, ABINGDON OR14 4RN, OXON, ENGLAND	0004-9530	1742-9536		AUST J PSYCHOL	Aust. J. Psychol.	DEC	2019	71	4
J	Morgan, BM				Morgan, Barbara M.			Stress Management for College Students: An Experiential Multi-Modal Approach	JOURNAL OF CREATIVITY IN MENTAL HEALTH			English	Article						Animal-assisted therapy; college students; creativity in counseling; equine-assisted; experiential activities; mindfulness; stress management; wellness; yoga	PERCEIVED STRESS; MENTAL-HEALTH; YOGA; INTERVENTION; MINDFULNESS; REDUCTION; ADULTS; DEPRESSION; SKILLS	This quasi-experimental study evaluated the effectiveness of a multi-modal experiential stress management course for college students. Experiential approaches included yoga, mindfulness hiking, and equine-assisted stress management activities. Univariate analysis of covariance revealed significantly lower perceived stress for the experimental group at the conclusion of the stress management cours…	[Morgan, Barbara M.] Richard Bland Coll, Psychol, Petersburg, VA USA; [Morgan, Barbara M.] Richard Bland Coll, Social Sci Humanities & English Div, 8311 Halifax Rd, Petersburg, VA 23805 USA		Morgan, BM (corresponding author), Richard Bland Coll, Social Sci Humanities & English Div, 8311 Halifax Rd, Petersburg, VA 23805 USA.	bmorgan@rbc.edu							40	13	13	1	32	ROUTLEDGE JOURNALS, TAYLOR & FRANCIS LTD	ABINGDON	2-4 PARK SQUARE, MILTON PARK, ABINGDON OX14 4RN, OXON, ENGLAND	1540-1383	1540-1391		J CREAT MENT HEALTH	J. Creat. Ment. Health		2017	12	3
J	Kregiel, A; Zaworski, K; Kolodziej, E				Kregiel, Anna; Zaworski, Kamil; Kolodziej, Ewa			EFFECTS OF ANIMAL-ASSISTED THERAPY ON PARENT-REPORTED BEHAVIOUR AND MOTOR ACTIVITY OF CHILDREN WITH AUTISM SPECTRUM DISORDER	HEALTH PROBLEMS OF CIVILIZATION			English	Article						animal assisted therapy; autism; children; knowledge	INTERVENTION; DOGS	Background. Autism spectrum disorder (ASD) is a neurobiological disorder characterised by abnormal development noted before three years of age. One of the forms of therapy suggested to children with ASD is animal-assisted therapy (AAT). AAT is a planned and organised therapeutic intervention that aims to improve physical, cognitive, behavioural, and socioemotional performance. The present study e…	[Kregiel, Anna; Zaworski, Kamil] Pope John Paul II State Sch Higher Educ, Sidorska 95-97, PL-21500 Biala Podlaska, Poland; [Kolodziej, Ewa] Independent Publ Hlth Care Inst, Neurol Ward Sub Ward Stroke & Sub Ward Rehabil, Lubartow, Poland	Pope John Paul II State School of Higher Education in Biala Podlaska	Zaworski, K (corresponding author), Pope John Paul II State Sch Higher Educ, Sidorska 95-97, PL-21500 Biala Podlaska, Poland.	kamil_zaworski@wp.pl	Zaworski, Kamil/U-7278-2018	Zaworski, Kamil/0000-0001-5604-1862					30	2	2	4	52	TERMEDIA PUBLISHING HOUSE LTD	POZNAN	KLEEBERGA ST 2, POZNAN, 61-615, POLAND	2353-6942	2354-0265		HEALTH PROBL CIVILIZ	HEALTH PROBL. CIVILIZ.		2019	13	4
J	Yoo, JH; Oh, Y; Jang, B; Song, J; Kim, J; Kim, S; Lee, J; Shin, HY; Kwon, JY; Kim, YH; Jeong, B; Joung, YS				Yoo, Jae Hyun; Oh, Yunhye; Jang, Byongsu; Song, Jihye; Kim, Jiwon; Kim, Seonwoo; Lee, Jiyoung; Shin, Hye-Yeon; Kwon, Jeong-Yi; Kim, Yun-Hee; Jeong, Bumseok; Joung, Yoo-Sook			The Effects of Equine-assisted Activities and Therapy on Resting-state Brain Function in Attention-deficit/Hyperactivity Disorder: A Pilot Study	CLINICAL PSYCHOPHARMACOLOGY AND NEUROSCIENCE			English	Article						Equine-assisted therapy; Regional homogeneity; Attention deficit hyperactivity disorder; Functional magnetic resonance imaging; Resting state; Default mode network	DEFICIT-HYPERACTIVITY DISORDER; DEFAULT NETWORK; CHILDREN; ADHD; INHIBITION; FMRI; METHYLPHENIDATE; DYSFUNCTION; RELEVANCE; PRECUNEUS	Objective: Equine-assisted activities and therapy (EMIT) have been used as adjunct treatment options for physical and psychosocial rehabilitation. However, the therapeutic effects on resting state brain function have not yet been studied, The aim of this study is to investigate the effects of EAA/T on participants with attention-deficit/hyperactivity disorder (ADHD) by comparing resting state fun…	[Yoo, Jae Hyun; Jeong, Bumseok] Korea Adv Inst Sci & Technol, Grad Sch Med Sci & Engn, Lab Clin Neurosci & Dev, 291 Daehak Ro, Daejeon 34141, South Korea; [Yoo, Jae Hyun; Jeong, Bumseok] Korea Adv Inst Sci & Technol, Inst Hlth Sci & Technol, Daejeon, South Korea; [Oh, Yunhye; Joung, Yoo-Sook] Sungkyunkwan Univ, Sch Med, Samsung Med Ctr, Dept Psychiat, 81 Irwon Ro, Seoul 06351, South Korea; [Jang,…	Korea Advanced Institute of Science & Technology (KAIST); Korea Advanced Institute of Science & Technology (KAIST); Sungkyunkwan University (SKKU); Samsung Medical Center; Sungkyunkwan University (SKKU); Samsung Medical Center; Sungkyunkwan University (SKKU); Samsung Medical Center	Jeong, B (corresponding author), Korea Adv Inst Sci & Technol, Grad Sch Med Sci & Engn, Lab Clin Neurosci & Dev, 291 Daehak Ro, Daejeon 34141, South Korea.;Joung, YS (corresponding author), Sungkyunkwan Univ, Sch Med, Samsung Med Ctr, Dept Psychiat, 81 Irwon Ro, Seoul 06351, South Korea.	bs.jeong@kaist.ac.kr; yschoung@skku.edu	Kim, Yun Hee/F-4600-2014; kim, seonwoo/IWE-3812-2023; Jeong, Bumseok/G-2722-2011; Kim, Yun-Hee/GVS-6426-2022; oh, yunhye/HGC-4699-2022	Jeong, Bumseok/0000-0001-6805-6535;	KAIST Future Systems Healthcare Project from the Ministry of Education, Science and Technology [N01150030]; KAIST Venture Research Program	KAIST Future Systems Healthcare Project from the Ministry of Education, Science and Technology; KAIST Venture Research Program	On behalf of all authors, the corresponding author states that there is no conflict of interest. This study was conducted by Special Reserve Fund of Korea Racing Authority and was partly supported by a grant from the KAIST Future Systems Healthcare Project from the Ministry of Education, Science and Technology (N01150030 to B Jeong) and KAIST Venture Research Program for Graduate & Ph.D students.		42	19	20	1	32	KOREAN COLL NEUROPSYCHOPHARMACOLOGY	SEOUL	RN 1003 OFFICETEL 40, 63-RO YEONGDEUNGPO-GU, SEOUL, 150-731, SOUTH KOREA	1738-1088	2093-4327		CLIN PSYCHOPHARM NEU	Clin. Psychopharmacol. Neurosci.	NOV	2016	14	4
J	Moshe-Grodofsky, M; Alhuzail, NA				Moshe-Grodofsky, Merav; Alhuzail, Nuzha Allassad			The Significance of Space: Experiences of Arab Social Work Professionals with EAGALA Equine-Assisted Learning	BRITISH JOURNAL OF SOCIAL WORK			English	Article						animal-assisted intervention; qualitative methods; social work practitioners	YOUNG-PEOPLE; THERAPY; PSYCHOTHERAPY; CHILDREN; BURNOUT	The value of equine-assisted interventions that promote growth and learning is increasingly recognised in professional practice. The aim of this study was to examine how equine-assisted intervention enhanced personal and professional growth for social work professionals. Arab social workers from the social service department in the Bedouin city Hura, Israel participated in three workshops based o…	[Moshe-Grodofsky, Merav; Alhuzail, Nuzha Allassad] Sapir Acad Coll, Sch Social Work, IL-79165 Dn Ashkelon, Israel		Moshe-Grodofsky, M (corresponding author), Sapir Acad Coll, Sch Social Work, IL-79165 Dn Ashkelon, Israel.	meravmo@sapir.ac.il							52	1	1	0	6	OXFORD UNIV PRESS	OXFORD	GREAT CLARENDON ST, OXFORD OX2 6DP, ENGLAND	0045-3102	1468-263X		BRIT J SOC WORK	Br. J. Soc. Work	APR 21	2022	52	3
J	Sudmann, TT				Sudmann, Tobba Therkildsen			Communitas and Friluftsliv: equine-facilitated activities for drug users	COMMUNITY DEVELOPMENT JOURNAL			English	Article								A green care farm creates a temporal 'thrown-togetherness'. Farm-based welfare services provide contact with animals and nature, supportive environments, social acceptance, fellowship with other participants, and meaningful activities. Most green care farms in Norway have horses, and equine-assisted activities are known to add value to green care for people with addiction and/or mental health pro…	[Sudmann, Tobba Therkildsen] Western Norway Univ Appl Sci, Bergen, Norway	Western Norway University of Applied Sciences	Sudmann, TT (corresponding author), Western Norway Univ Appl Sci, Dept Hlth & Funct, Fac Hlth & Social Sci, POB 7030, N-5020 Bergen, Norway.	tsu@hvl.no			Western Norway University of Applied Sciences annual research grant; Regional Research Council of Western Norway [239068]; Innovation Norway [2014/107605]; NSD-Norwegian Centre for Research Data [41885]	Western Norway University of Applied Sciences annual research grant; Regional Research Council of Western Norway; Innovation Norway; NSD-Norwegian Centre for Research Data	Western Norway University of Applied Sciences annual research grant, Regional Research Council of Western Norway (Grant no. 239068), and Innovation Norway (Grant 2014/107605). The research project is approved by NSD-Norwegian Centre for Research Data ref. no. 41885.		45	3	3	0	31	OXFORD UNIV PRESS	OXFORD	GREAT CLARENDON ST, OXFORD OX2 6DP, ENGLAND	0010-3802	1468-2656		COMMUNITY DEV J	Community Dev. J.	JUL	2018	53	3
J	Kriel, C; Schreck, CM; Watson, F				Kriel, Cindy; Schreck, Cornelia M.; Watson, Francois			PARTICIPATION OF DIVORCED SINGLE PARENTS AND THEIR CHILDREN IN OUTDOOR ACTIVITIES TO IMPROVE ATTITUDES AND RELATIONSHIPS	SOUTH AFRICAN JOURNAL FOR RESEARCH IN SPORT PHYSICAL EDUCATION AND RECREATION			English	Article						Leisure; Outdoor activities; Relationships; Attitude; Divorce; Single parenting; Adolescent children	FAMILY LEISURE; PERCEPTIONS	Divorce is one of the most stressful events a child or adult might ever experience. Enhancing family functioning is a key intended outcome in designing family leisure programmes aimed at developing life-enhancing attitudes and relationships. Nonetheless, the actual effects on families participating in such programmes, specifically single parent families, have not yet been reported. Two divorced s…	[Kriel, Cindy; Schreck, Cornelia M.] North West Univ, Phys Act Sport & Recreat PhASRec, Potchefstroom Campus,Private Bag X6001, ZA-2520 Potchefstroom, South Africa; [Watson, Francois] North West Univ, Sch Nursing Sci, Potchefstroom, South Africa	North West University - South Africa; North West University - South Africa	Kriel, C (corresponding author), North West Univ, Phys Act Sport & Recreat PhASRec, Potchefstroom Campus,Private Bag X6001, ZA-2520 Potchefstroom, South Africa.	cindy.gresse@nwu.ac.za	Schreck, Cornelia/HJP-2931-2023	Schreck, Cornelia/0000-0002-7805-0855; Kriel, Cindy/0000-0003-3173-8553	National Research Foundation (NRF)	National Research Foundation (NRF)	The financial assistance of the National Research Foundation (NRF) towards this research is hereby acknowledged. Opinions expressed and conclusions arrived at are those of the researchers and are not necessarily to be attributed to the NRF. We wish to thank Professor C. Meyer for playing an advisory, inspirational and professional supervising role while the study was conducted.		38	2	2	3	27	STELLENBOSCH UNIV	MATIELAND	MARKETING & COMMUNICATION SECTION, PRIVATE BAG X1, MATIELAND, 7602, SOUTH AFRICA	0379-9069			S AFR J RES SPORT PH	S. Afr. J. Res. Sport. Phys. Educ. R.		2016	38	3
J	Norwood, MF; Lakhani, A; Kendall, E; Fullagar, S; Maujean, A				Norwood, Michael Francis; Lakhani, Ali; Kendall, Elizabeth; Fullagar, Simone; Maujean, Annick			Engaging Disenfranchised Youth through an Equine Assisted Activities Program: Understanding Psychosocial Benefits of Horse-Human Interactions	SOCIETY & ANIMALS			English	Article						equine therapy; attachment; alternative education; masculinity; at -risk youth; human-animal interaction-psychosocial benefits	FACILITATED PSYCHOTHERAPY; YOUNG-PEOPLE; THERAPY; EFFICACY; CHILDREN; INTERVENTIONS; EXPERIENCES	Evidence suggests equine-assisted activities may provide psychological benefits to young people at-risk. Results are presented from an equine program among 14-to 16-year-old children (N = 7), mostly boys (N = 6), attending a non-traditional flexi-school in Australia. Thematic analyses were undertaken on observations by facilitators, researchers, and a school teacher, and interviews with a school …	[Norwood, Michael Francis; Lakhani, Ali; Kendall, Elizabeth] Griffith Univ, Menzies Hlth Inst Queensland, Hopkins Ctr, Meadowbrook, Qld, Australia; [Fullagar, Simone] Univ Bath, Dept Hlth, Bath, England; [Fullagar, Simone] Griffith Univ, Dept Tourism Sport & Hotel Management, Meadowbrook, Qld, Australia; [Maujean, Annick] Griffith Univ, Ctr Appl Hlth Econ, Meadowbrook, Qld, Australia; [Maujean, A…	Griffith University; Griffith University - Logan Campus; University of Bath; Griffith University; Griffith University - Logan Campus; Griffith University; Griffith University - Logan Campus; Griffith University	Norwood, MF (corresponding author), Griffith Univ, Menzies Hlth Inst Queensland, Hopkins Ctr, Meadowbrook, Qld, Australia.	m.norwood@griffith.edu.au	Norwood, Michael/HSI-4356-2023; kendall, elizabeth/F-5065-2013	Norwood, Michael/0000-0001-6653-1048; Fullagar, Simone/0000-0002-0876-6276; Kendall, Elizabeth/0000-0003-2399-1460					44	3	3	1	5	BRILL	LEIDEN	PLANTIJNSTRAAT 2, P O BOX 9000, 2300 PA LEIDEN, NETHERLANDS	1063-1119	1568-5306		SOC ANIM	Soc. Anim.	JUL	2020	30	4
J	Pálsdóttir, AM; Gudmundsson, M; Grahn, P				Palsdottir, Anna Maria; Gudmundsson, Marie; Grahn, Patrik			Equine-Assisted Intervention to Improve Perceived Value of Everyday Occupations and Quality of Life in People with Lifelong Neurological Disorders: A Prospective Controlled Study	INTERNATIONAL JOURNAL OF ENVIRONMENTAL RESEARCH AND PUBLIC HEALTH			English	Article						equine-assisted therapy; animal assisted interventions; stroke; cerebral palsy; MS; disability; quality of life; occupational value; neurorehabilitation; horseback riding	CEREBRAL-PALSY; REHABILITATION; THERAPY; HIPPOTHERAPY; CHILDREN; EMPOWERMENT; BALANCE; DESIGNS	People with neurological disorders suffer from poor mobility, poor balance, fatigue, isolation and monotonous everyday activities. Studies show that equine-assisted interventions can improve their mobility and balance, but could these kinds of interventions also increase participants' activity repertoire and self-assessed health, and reduce their fatigue? The study was conducted as a prospective,…	[Palsdottir, Anna Maria; Grahn, Patrik] Swedish Univ Agr Sci, Dept Work Sci Business Econ & Environm Psychol, POB 88, SE-23053 Alnarp, Sweden; [Gudmundsson, Marie] POB 712, SE-79129 Falun, Region Dalarna, Sweden	Swedish University of Agricultural Sciences	Pálsdóttir, AM (corresponding author), Swedish Univ Agr Sci, Dept Work Sci Business Econ & Environm Psychol, POB 88, SE-23053 Alnarp, Sweden.	anna.maria.palsdottir@slu.se; marie.gudmundsson@regiondalarna.se; patrik.grahn@slu.se		Grahn, Patrik/0000-0001-7570-8992; Palsdottir, Anna Maria/0000-0002-4561-5792	Swedish Inheritance Fund; Swedish Postcode Foundation; Swedish Neuro Foundation	Swedish Inheritance Fund; Swedish Postcode Foundation; Swedish Neuro Foundation	This project was supported by grants from the Swedish Inheritance Fund, the Swedish Postcode Foundation, and the Swedish Neuro Foundation.		84	7	8	2	27	MDPI	BASEL	ST ALBAN-ANLAGE 66, CH-4052 BASEL, SWITZERLAND		1660-4601		INT J ENV RES PUB HE	Int. J. Environ. Res. Public Health	APR	2020	17	7
J	Tan, VXL; Simmonds, JG				Tan, Vanessa Xue-Ling; Simmonds, Janette Graetz			Parent Perceptions of Psychosocial Outcomes of Equine-Assisted Interventions for Children with Autism Spectrum Disorder	JOURNAL OF AUTISM AND DEVELOPMENTAL DISORDERS			English	Article						Autism spectrum disorder; Equine-assisted intervention; Equine-assisted therapy; Animal-assisted therapy; Psychosocial functioning	CASE DESIGN; THERAPY; HIPPOTHERAPY; IMPACT; ADOLESCENTS; EFFICACY	This research explored parents' perceptions of the psychosocial outcomes of their children's experience of receiving equine-assisted interventions (EAI). Participants were the parents of six children (aged 3-14) diagnosed with autism spectrum disorder. Five semi-structured interviews were conducted and the transcript data was analysed using Interpretative phenomenological analysis. Four super-ord…	[Tan, Vanessa Xue-Ling; Simmonds, Janette Graetz] Monash Univ, Fac Educ, Psychol Programs, Melbourne, Vic, Australia	Monash University	Simmonds, JG (corresponding author), Monash Univ, Fac Educ, Psychol Programs, Melbourne, Vic, Australia.	van.xltan@gmail.com; Janette.Simmonds@monash.edu	Simmonds, Janette G/A-4906-2008	Simmonds, Janette G/0000-0003-0259-4095					52	18	18	3	84	SPRINGER/PLENUM PUBLISHERS	NEW YORK	233 SPRING ST, NEW YORK, NY 10013 USA	0162-3257	1573-3432		J AUTISM DEV DISORD	J. Autism Dev. Disord.	MAR	2018	48	3
J	Lerch, N; Cirulli, F; Rochais, C; Lesimple, C; Guilbaud, E; Contalbrigo, L; Borgi, M; Grandgeorge, M; Hausberger, M				Lerch, Noemie; Cirulli, Francesca; Rochais, Celine; Lesimple, Clemence; Guilbaud, Estelle; Contalbrigo, Laura; Borgi, Marta; Grandgeorge, Marine; Hausberger, Martine			Interest in Humans: Comparisons between Riding School Lesson Equids and Assisted-Intervention Equids	ANIMALS			English	Article						animal-assisted interventions; apathy; Equus caballus; human-horse relationship; individual characteristics	HORSES EQUUS-CABALLUS; HUMAN-ANIMAL RELATIONSHIP; YOUNG HORSES; HEART-RATE; PHYSIOLOGICAL-RESPONSES; WORKING HORSES; BEHAVIOR; WELFARE; THERAPY; SADDLE	Simple Summary Very little is known about the impact of equine-assisted interventions on equids' perception of humans. Different factors can influence human-horse relationships: animal characteristics, daily interactions with the caretakers, and working and living conditions. In this study, 172 equids working in equine-assisted interventions, 'classical' riding school lessons, or both were submit…	[Lerch, Noemie; Rochais, Celine; Lesimple, Clemence; Guilbaud, Estelle; Grandgeorge, Marine; Hausberger, Martine] Univ Rennes, Normandie Univ, CNRS, EthoS Ethol Anim & Humaine UMR 6552, F-35380 Paimpont, France; [Cirulli, Francesca; Borgi, Marta] Ist Super Sanita, Ctr Behav Sci & Mental Hlth, Viale Regina Elena 299, I-00161 Rome, Italy; [Contalbrigo, Laura] Ist Zooprofilatt Sperimentale Venezie, …	Centre National de la Recherche Scientifique (CNRS); CNRS - National Institute for Biology (INSB); Istituto Superiore di Sanita (ISS); IZS delle Venezie	Lerch, N (corresponding author), Univ Rennes, Normandie Univ, CNRS, EthoS Ethol Anim & Humaine UMR 6552, F-35380 Paimpont, France.	noemie.lerch@univ-rennes1.fr; francesca.cirulli@iss.it; celine.rochais@gmail.com; lesimple.c@gmail.com; est.guilbaud@gmail.com; lcontalbrigo@izsvenezie.it; marta.borgi@iss.it; marine.grandgeorge@univ-rennes1.fr; martine.hausberger@univ-rennes1.fr	cirulli, francesca/H-5992-2019; Contalbrigo, Laura/HKE-2833-2023; Cirulli, Francesca/B-1581-2013; Borgi, Marta/J-9249-2016	cirulli, francesca/0000-0001-9440-1873; Contalbrigo, Laura/0000-0003-2221-9970; Cirulli, Francesca/0000-0001-9440-1873; Borgi, Marta/0000-0001-7496-6383; /0000-0003-0664-1151; grandgeorge, marine/0000-0001-9742-7147; Lerch, Noemie/0000-0002-5017-0599; Rochais, Celine/0000-0001-6159-0292	Ifce - Institut Francais du Cheval et de l'Equitation (IFCE contrat) [CS 2018 18, CS 2017 32, CS 2015 01]; Fondation Adrienne et Pierre Sommer, Region Bretagne [ARED 20007248]; Caisse Centrale de la Mutualite Sociale Agricole	Ifce - Institut Francais du Cheval et de l'Equitation (IFCE contrat); Fondation Adrienne et Pierre Sommer, Region Bretagne; Caisse Centrale de la Mutualite Sociale Agricole	This research was funded by Ifce -Institut Francais du Cheval et de l'Equitation (IFCE contrat: CS 2018 18; CS 2017 32; CS 2015 01), Fondation Adrienne et Pierre Sommer, Region Bretagne (ARED 20007248) and Caisse Centrale de la Mutualite Sociale Agricole.		104	4	4	1	9	MDPI	BASEL	ST ALBAN-ANLAGE 66, CH-4052 BASEL, SWITZERLAND	2076-2615			ANIMALS-BASEL	Animals	SEP	2021	11	9
J	Park, IK; Lee, JY; Suk, MH; Yoo, S; Seo, YG; Oh, JK; Kwon, JY				Park, In-Kyeong; Lee, Ji Young; Suk, Min-Hwa; Yoo, Soojin; Seo, Yong-Gon; Oh, Jea-Keun; Kwon, Jeong-Yi			Effect of Equine-Assisted Activities on Cardiac Autonomic Function in Children with Cerebral Palsy: A Pilot Randomized-Controlled Trial	JOURNAL OF ALTERNATIVE AND COMPLEMENTARY MEDICINE			English	Article						cerebral palsy; children; heart rate; hippotherapy; equine-assisted therapy	HEART-RATE-VARIABILITY; ALL-CAUSE MORTALITY; PHYSICAL-ACTIVITY; RATE RECOVERY; CARDIORESPIRATORY FITNESS; EXERCISE; HIPPOTHERAPY; ASSOCIATION; ADOLESCENTS; PARAMETERS	Objective: Children with cerebral palsy (CP) have an impaired cardiac autonomic function. Attenuated heart rate recovery (HRR), which is a valuable prognostic parameter for autonomic nervous system, is known to be associated with an increased risk of cardiovascular events and all-cause mortality. However, only few studies have observed the effects of exercise on the cardiac autonomic function in …	[Park, In-Kyeong] Samsung Med Ctr, Div Cardiol, Dept Internal Med, Seoul, South Korea; [Lee, Ji Young] Samsung Equestrian Team, Gunpo, South Korea; [Suk, Min-Hwa] Hanyang Univ, Dept Sport Sci, Coll Sport & Art, Seoul, South Korea; [Yoo, Soojin] Univ Texas, Dept Hlth & Human Performance, Edinburg, TX USA; [Seo, Yong-Gon] Samsung Med Ctr, Div Sports Med, Dept Orthoped Surg, Seoul, South Korea; [Oh,…	Sungkyunkwan University (SKKU); Samsung Medical Center; Hanyang University; University of Texas System; University of Texas Rio Grande Valley; Sungkyunkwan University (SKKU); Samsung Medical Center; Korea National Sport University; Sungkyunkwan University (SKKU); Samsung Medical Center	Kwon, JY (corresponding author), Sungkyunkwan Univ, Dept Phys & Rehabil Med, Samsung Med Ctr, Sch Med, 81 Irwon Ro, Seoul 06351, South Korea.	jeongyi.kwon@samsung.com			National Research Foundation of Korea (NRF) - Korea government (MSIT) [2017R1A2B4004615]; National Research Foundation of Korea [2017R1A2B4004615] Funding Source: Korea Institute of Science & Technology Information (KISTI), National Science & Technology Information Service (NTIS)	National Research Foundation of Korea (NRF) - Korea government (MSIT); National Research Foundation of Korea(National Research Foundation of Korea)	This research was supported by the National Research Foundation of Korea (NRF) grant funded by the Korea government (MSIT) (2017R1A2B4004615).		38	5	5	0	10	MARY ANN LIEBERT, INC	NEW ROCHELLE	140 HUGUENOT STREET, 3RD FL, NEW ROCHELLE, NY 10801 USA	1075-5535	1557-7708		J ALTERN COMPLEM MED	J. Altern. Complement Med.	JAN 1	2021	27	1
J	Collingwood, E; Messina, A; Dam, A; Bernard, T; Cockburn, L; Penney, S				Collingwood, Emma; Messina, Amanda; Dam, Amanda; Bernard, Theresa; Cockburn, Lynn; Penney, Stephanie			Experiences of recovery for Canadian forensic mental health patients and staff participating in a horse stables program	JOURNAL OF FORENSIC PSYCHIATRY & PSYCHOLOGY			English	Article						Recovery; Forensic; Mental health; Equine therapy		Individuals in the forensic mental health system experience barriers to recovery and lack opportunities for engagement in meaningful activities. Equine interventions have the potential to promote recovery in forensic patients through opportunities to learn new skills and develop social relationships. However, the research on equine-assisted therapies in forensic mental health settings is limited …	[Collingwood, Emma; Messina, Amanda; Dam, Amanda; Bernard, Theresa; Cockburn, Lynn] Univ Toronto, Dept Occupat Sci & Occupat Therapy, Toronto, ON, Canada; [Dam, Amanda; Penney, Stephanie] Ctr Addict & Mental Hlth, Complex Care & Recovery Program, Forens Div, 1001 Queen St West, Toronto, ON M6J 1H4, Canada; [Bernard, Theresa] Ctr Addict & Mental Hlth, Mood & Anxiety Ambulatory Program, Toronto, ON…	University of Toronto; University of Toronto; Centre for Addiction & Mental Health - Canada; University of Toronto; Centre for Addiction & Mental Health - Canada; University of Toronto	Dam, A (corresponding author), Ctr Addict & Mental Hlth, Complex Care & Recovery Program, Forens Div, 1001 Queen St West, Toronto, ON M6J 1H4, Canada.	amanda.dam@camh.ca	Penney, Stephanie/AFR-8681-2022	Cockburn, Lynn/0000-0001-9639-518X					29	1	1	1	8	ROUTLEDGE JOURNALS, TAYLOR & FRANCIS LTD	ABINGDON	2-4 PARK SQUARE, MILTON PARK, ABINGDON OX14 4RN, OXON, ENGLAND	1478-9949	1478-9957		J FORENSIC PSYCHI PS	J. Forensic Psychiatry Psychol.	SEP 3	2021	32	5
J	Wang, LW; Zhang, WW; Wang, CD; Meng, FN; Du, WL; Wang, TH				Wang, Liangwen; Zhang, Weiwei; Wang, Caidong; Meng, Fannian; Du, Wenliao; Wang, Tuanhui			Conceptual Design and Computational Modeling Analysis of a Single-Leg System of a Quadruped Bionic Horse Robot Driven by a Cam-Linkage Mechanism	APPLIED BIONICS AND BIOMECHANICS			English	Article							HIPPOTHERAPY; BALANCE	In this study, the configuration of a bionic horse robot for equine-assisted therapy is presented. A single-leg system with two degrees of freedom (DOFs) is driven by a cam-linkage mechanism, and it can adjust the span and height of the leg end-point trajectory. After a brief introduction on the quadruped bionic horse robot, the structure and working principle of a single-leg system are discussed…	[Wang, Liangwen; Zhang, Weiwei; Wang, Caidong; Meng, Fannian; Du, Wenliao; Wang, Tuanhui] Zhengzhou Univ Light Ind, Henan Prov Key Lab Intelligent Mfg Mech Equipment, Sch Mech & Elect Engn, Zhengzhou 450002, Henan, Peoples R China	Zhengzhou University of Light Industry	Wang, LW; Wang, CD (corresponding author), Zhengzhou Univ Light Ind, Henan Prov Key Lab Intelligent Mfg Mech Equipment, Sch Mech & Elect Engn, Zhengzhou 450002, Henan, Peoples R China.	w_liangwen@sina.com; vwangcaidong@163.com	Meng, Fannian/HDL-6772-2022	Wang, Caidong/0000-0001-9859-1918	Key Science and Technology Research Project of the Henan Province, China [182102210159]; Doctoral Research Funded Projects of the Zhengzhou University of Light Industry [2016BSJJ009]	Key Science and Technology Research Project of the Henan Province, China; Doctoral Research Funded Projects of the Zhengzhou University of Light Industry	The research presented in this work was supported by the Key Science and Technology Research Project of the Henan Province (182102210159), China, and the Doctoral Research Funded Projects of the Zhengzhou University of Light Industry (2016BSJJ009).		31	5	5	4	25	HINDAWI LTD	LONDON	ADAM HOUSE, 3RD FLR, 1 FITZROY SQ, LONDON, W1T 5HF, ENGLAND	1176-2322	1754-2103		APPL BIONICS BIOMECH	Appl. Bionics Biomech.	NOV 4	2019	2019
J	Cappelen, H; Ivarsson, A; Jormfeldt, H				Cappelen, H.; Ivarsson, A.; Jormfeldt, H.			The Effects of an Equine-Assisted Therapeutic Intervention on Well-Being in Persons Diagnosed with Schizophrenia. A Pilot Study	ISSUES IN MENTAL HEALTH NURSING			English	Article							METABOLIC SYNDROME; PHYSICAL-ACTIVITY; PSYCHOTHERAPY; RECOVERY; PEOPLE; CHILDREN; REHABILITATION; INDIVIDUALS; ADOLESCENTS; DISORDERS	The process of personal recovery among persons diagnosed with schizophrenia may be facilitated through innovative health promotion interventions targeting multidimensional aspects of subjective well-being. The current pilot study aims to test the use of self-rated questionnaires as a means of evaluation of the effects of an equine-assisted intervention for persons diagnosed with schizophrenia. Tw…	[Cappelen, H.] Leiden Univ, Inst Psychol, Leiden, Netherlands; [Ivarsson, A.; Jormfeldt, H.] Halmstad Univ, Sch Hlth & Welf, Halmstad, Sweden; [Jormfeldt, H.] Halmstad Univ, Sch Hlth & Welf, SE-30118 Halmstad, Sweden	Leiden University - Excl LUMC; Leiden University; Halmstad University; Halmstad University	Jormfeldt, H (corresponding author), Halmstad Univ, Sch Hlth & Welf, SE-30118 Halmstad, Sweden.	henrika.jormfeldt@hh.se		Ivarsson, Andreas/0000-0002-8987-5975					63	0	0	0	1	TAYLOR & FRANCIS INC	PHILADELPHIA	530 WALNUT STREET, STE 850, PHILADELPHIA, PA 19106 USA	0161-2840	1096-4673		ISSUES MENT HEALTH N	Issues Ment. Health Nurs.	FEB 1	2023	44	2
J	Tseng, SH; Chen, HC; Tam, KW				Tseng, Sung-Hui; Chen, Hung-Chou; Tam, Ka-Wai			Systematic review and meta-analysis of the effect of equine assisted activities and therapies on gross motor outcome in children with cerebral palsy	DISABILITY AND REHABILITATION			English	Review						Cerebral palsy; Hippotherapy; Horseback riding; Equine assisted activities	GAIT PARAMETERS; HIPPOTHERAPY; STABILITY; CLASSIFICATION; DEFINITION; IMMEDIATE; SYMMETRY; PROGRAM; SUPPORT; ADULT	Purpose: To evaluate the literature on the efficacy of equine assisted activities and therapies (EAAT) on gross motor outcomes representing the ICF component of body functions and activity in children with cerebral palsy (CP). Methods: We conducted a systematic review and meta-analysis of randomized controlled trials and observational studies of hippotherapy (HPOT) and therapeutic horseback ridin…	[Tseng, Sung-Hui] Taipei Med Univ Hosp, Dept Phys Med & Rehabil, Taipei 11031, Taiwan; [Chen, Hung-Chou] Taipei Med Univ, Shuang Ho Hosp, Dept Phys Med & Rehabil, Taipei, Taiwan; [Tam, Ka-Wai] Taipei Med Univ Hosp, Dept Surg, Taipei 11031, Taiwan; [Tam, Ka-Wai] Taipei Med Univ Hosp, Evidence Based Med Ctr, Taipei 11031, Taiwan	Taipei Medical University; Taipei Medical University Hospital; Taipei Medical University; Shuang Ho Hospital; Taipei Medical University Hospital; Taipei Medical University; Taipei Medical University; Taipei Medical University Hospital	Tam, KW (corresponding author), Taipei Med Univ Hosp, Evidence Based Med Ctr, 252 Wuxing St, Taipei 11031, Taiwan.	kelvintam@h.tmu.edu.tw		Chen, Hung-Chou/0000-0001-8510-7437					41	72	78	0	133	TAYLOR & FRANCIS LTD	ABINGDON	2-4 PARK SQUARE, MILTON PARK, ABINGDON OR14 4RN, OXON, ENGLAND	0963-8288	1464-5165		DISABIL REHABIL	Disabil. Rehabil.		2013	35	2
J	Anderson, S; Meints, K				Anderson, Sophie; Meints, Kerstin			Brief Report: The Effects of Equine-Assisted Activities on the Social Functioning in Children and Adolescents with Autism Spectrum Disorder	JOURNAL OF AUTISM AND DEVELOPMENTAL DISORDERS			English	Article						Autism spectrum disorder; Equine-assisted activities and therapies; Therapeutic riding; Social functioning; Maladaptive behaviour	EMPATHY QUOTIENT; BEHAVIOR; THERAPY; VERSION; TRIAL; AQ	Equine-assisted activities and therapies are increasing in popularity for treatment of ASD symptoms. This research evaluated effects of a 5-week programme of therapeutic riding on social functioning of children/adolescents (N = 15) with ASD. The effectiveness of the programme was evaluated using the autism spectrum quotient, the Vineland Adaptive Behaviour Scale and the empathising and systemisin…	[Anderson, Sophie; Meints, Kerstin] Lincoln Univ, Sch Psychol, Lincoln LN6 7TS, Lincs, England	University of Lincoln	Meints, K (corresponding author), Lincoln Univ, Sch Psychol, Lincoln LN6 7TS, Lincs, England.	kmeints@lincoln.ac.uk		Meints, Kerstin/0000-0003-1048-5091					44	32	33	5	70	SPRINGER/PLENUM PUBLISHERS	NEW YORK	233 SPRING ST, NEW YORK, NY 10013 USA	0162-3257	1573-3432		J AUTISM DEV DISORD	J. Autism Dev. Disord.	OCT	2016	46	10
J	Ozyurt, G; Ozcan, K; Elikucuk, CD; Odek, U; Akpinar, S				Ozyurt, Gonca; Ozcan, Kursat; Elikucuk, Cagla Dinsever; Odek, Ugur; Akpinar, Selcuk			Equine Assisted Activities Have Positive Effects on Children with Autism Spectrum Disorder and Family Functioning	MONTENEGRIN JOURNAL OF SPORTS SCIENCE AND MEDICINE			English	Article						autism spectrum disorder; equine-assisted activity; maternal mental health	SOCIAL COMMUNICATION; PSYCHOTHERAPY; ADOLESCENTS; COHESION; MOTHERS; SCALE	Equine-assisted activities (EAA) have emerged as a new method of treatment for children diagnosed with autism spectrum disorder (ASD) in recent years. This study aimed to evaluate the effectiveness of EAA in the areas of social functioning, autistic behaviours, family functioning, and clinical severity for children diagnosed with ASD. The participants were 24 children (4-12 years old) diagnosed w…	[Ozyurt, Gonca] Izmir Katip Celebi Univ, Fac Med, Dept Child Psychiat, Izmir, Turkey; [Ozcan, Kursat; Odek, Ugur; Akpinar, Selcuk] Nevsehir Haci Bektas Veli Univ, Fac Educ, Dept Phys Educ & Sport, 2000 Evler Mah Zubeyde Hanim Cad Egitim Fak Beden, TR-50300 Nevsehir, Turkey; [Elikucuk, Cagla Dinsever] Ankara City Hosp, Dept Child Dev, Ankara, Turkey	Izmir Katip Celebi University; Nevsehir Haci Bektas Veli University; City Hospital Ankara	Odek, U (corresponding author), Nevsehir Haci Bektas Veli Univ, Fac Educ, Dept Phys Educ & Sport, 2000 Evler Mah Zubeyde Hanim Cad Egitim Fak Beden, TR-50300 Nevsehir, Turkey.	ugurodek@nevsehir.edu.tr	Dinsever Eliküçük, Çağla/GPT-0417-2022	OZCAN, KURSAT/0000-0002-4463-1272					33	3	3	1	24	MONTENEGRIN SPORTS ACAD	PODGORICA	DZORDZA VASINGTONA 445, PODGORICA, 81000, MONTENEGRO	1800-8755	1800-8763		MONTENEGRIN J SPORT	Montenegrin J. Sports Sci. Med.	SEP	2020	9	2
J	Stergiou, A; Tzoufi, M; Ntzani, E; Varvarousis, D; Beris, A; Ploumis, A				Stergiou, Alexandra; Tzoufi, Meropi; Ntzani, Evangelia; Varvarousis, Dimitrios; Beris, Alexandros; Ploumis, Avraam			Therapeutic Effects of Horseback Riding Interventions A Systematic Review and Meta-analysis	AMERICAN JOURNAL OF PHYSICAL MEDICINE & REHABILITATION			English	Article						Therapeutic Horseback Riding; Hippotherapy; Cerebral Palsy; Multiple Sclerosis; Neuromuscular Disease; Elderly; Stroke; Neuromotor; Developmental; Physical Disabilities	GROSS MOTOR FUNCTION; EQUINE-ASSISTED THERAPY; CEREBRAL-PALSY; MULTIPLE-SCLEROSIS; ENERGY-EXPENDITURE; POSTURAL CONTROL; FALL RISK; CHILDREN; HIPPOTHERAPY; BALANCE	Objective: Equine-assisted therapies, such as therapeutic riding and hippotherapy, are believed to have positive physical and emotional effects in individuals with neuromotor, developmental, and physical disabilities. The purpose of this review was to determinewhether therapeutic riding and hippotherapy improve balance, motor function, gait, muscle symmetry, pelvic movement, psychosocial paramete…	[Stergiou, Alexandra; Tzoufi, Meropi; Ntzani, Evangelia; Varvarousis, Dimitrios; Beris, Alexandros; Ploumis, Avraam] Univ Ioannina, Sch Med, Valaoritou 49, Ioannina 45444, Greece	University of Ioannina	Stergiou, A (corresponding author), Univ Ioannina, Sch Med, Valaoritou 49, Ioannina 45444, Greece.		Tzoufi, Meropi/AAD-4713-2022; Tzoufi, Meropi/AAB-6079-2022; Ntzani, Evangelina E./K-1565-2019	Stergiou, Alexandra N./0000-0001-5151-0025; Ntzani, Evangelia/0000-0003-3712-4181; Ploumis, Avraam/0000-0002-6828-3196; Varvarousis, Dimitrios/0000-0002-3639-9274					69	47	51	0	94	LIPPINCOTT WILLIAMS & WILKINS	PHILADELPHIA	TWO COMMERCE SQ, 2001 MARKET ST, PHILADELPHIA, PA 19103 USA	0894-9115	1537-7385		AM J PHYS MED REHAB	Am. J. Phys. Med. Rehabil.	OCT	2017	96	10
J	Arrazola, A; Merkies, K				Arrazola, Aitor; Merkies, Katrina			Effect of Human Attachment Style on Horse Behaviour and Physiology during Equine-Assisted Activities-A Pilot Study	ANIMALS			English	Article						equine welfare; therapy horses; physiological stress; behavioural stress; attachment style; heart rate; affiliative behaviour; insecure adolescent; animal-human interaction; bonding	FACILITATED PSYCHOTHERAPY; STRESS; INDICATORS; THERAPY; BOND	Simple Summary Human-horse interaction, such as attachment and bonding behavior, is particularly important during repeated equine-assisted activities (EAA). This bond needs to be reliable, positive, and reciprocal to create a secure human-horse attachment and achieve improvements in EAA participants. This study aims to determine the effect of the attachment style (AS) of at-risk adolescents on th…	[Arrazola, Aitor; Merkies, Katrina] Univ Guelph, Dept Anim Biosci, Guelph, ON N1G 2W1, Canada; [Arrazola, Aitor; Merkies, Katrina] Univ Guelph, Campbell Ctr Study Anim Welf, Guelph, ON N1G 2W1, Canada	University of Guelph; University of Guelph	Merkies, K (corresponding author), Univ Guelph, Dept Anim Biosci, Guelph, ON N1G 2W1, Canada.;Merkies, K (corresponding author), Univ Guelph, Campbell Ctr Study Anim Welf, Guelph, ON N1G 2W1, Canada.	aarrazol@uoguelph.ca; kmerkies@uoguelph.ca	merkies, katrina/AAC-8577-2020	merkies, katrina/0000-0002-9462-4150; Arrazola, Aitor/0000-0001-6987-1929					29	10	10	2	33	MDPI	BASEL	ST ALBAN-ANLAGE 66, CH-4052 BASEL, SWITZERLAND	2076-2615			ANIMALS-BASEL	Animals	JUL	2020	10	7
J	Axpe, I; Ramos-Díaz, E; Fernández-Lasarte, O; Rodríguez-Fernández, A				Axpe, Inge; Ramos-Diaz, Estibaliz; Fernandez-Lasarte, Oihane; Rodriguez-Fernandez, Arantzazu			Equine Assisted Activities to help Minors With Autism Spectrum Disorder. A Literature Review	REVISTA ELECTRONICA EDUCARE			Spanish	Review						Autism spectrum disorder; animal-assisted activities; literature review; therapeutic riding	RANDOMIZED CONTROLLED-TRIAL; GENERIC CORE SCALES; CHILDREN; ADOLESCENTS; BEHAVIOR; THERAPY; INTERVENTION; RELIABILITY; PROGRAM	Introduction. Autism Spectrum Disorder (ASD) lacks a definitive treatment, although animal-assisted activities, especially with horses, stand out as an alternative for its symptoms since these animals seem to contribute to enhance several areas of functioning (motor, cognitive...) and reduce, to some extent, the social disconnection inherent to the disorder. Objective. To know the characteristics…	[Axpe, Inge] Euskal Herriko Unibertsitatea, Leioa, Spain; [Ramos-Diaz, Estibaliz; Fernandez-Lasarte, Oihane; Rodriguez-Fernandez, Arantzazu] Euskal Herriko Unibertsitatea, Vitoria, Spain	University of Basque Country; University of Basque Country	Axpe, I (corresponding author), Euskal Herriko Unibertsitatea, Leioa, Spain.	inge.axpe@ehu.eus; estibaliz.ramos@ehu.eus; oihane.fernandezl@ehu.eus; arantzazu.rodriguez@ehu.eus							54	0	0	4	4	UNIV NACL, CIDE	HEREDIA	APARTADO POSTAL 86, HEREDIA, 3000, COSTA RICA	1409-4258			REV ELECTRON EDUCARE	Rev. Electron. Educ.	JAN-APR	2023	27	1
J	Fields, B; Bruemmer, J; Gloeckner, G; Wood, W				Fields, Beth; Bruemmer, Jason; Gloeckner, Gene; Wood, Wendy			Influence of an Equine-Assisted Activities Program on Dementia-Specific Quality of Life	AMERICAN JOURNAL OF ALZHEIMERS DISEASE AND OTHER DEMENTIAS			English	Article						dementia; equine interactions; activity situation; quality of life; long-term care; lived environment life quality model	LONG-TERM-CARE; PEOPLE; INTERVENTION; RESIDENTS; DISEASE; MODEL	Institutional facilities face challenges providing experiences to residents with dementia that promote participation in meaningful activities. Guided by the Lived Environment Life Quality Model, this study investigated associations between 9 different activity situationsone an equine-assisted activities program (EAAP)and positive, negative, and neutral behavioral indicators of quality of life (Qo…	[Fields, Beth] Univ Pittsburgh, Dept Occupat Therapy, 5023 Forbes Tower, Pittsburgh, PA 15260 USA; [Bruemmer, Jason] Colorado State Univ, Dept Anim Sci, Ft Collins, CO 80523 USA; [Gloeckner, Gene] Colorado State Univ, Sch Educ, Ft Collins, CO 80523 USA; [Wood, Wendy] Colorado State Univ, Dept Occupat Therapy, Ft Collins, CO 80523 USA	Pennsylvania Commonwealth System of Higher Education (PCSHE); University of Pittsburgh; Colorado State University; Colorado State University; Colorado State University	Fields, B (corresponding author), Univ Pittsburgh, Dept Occupat Therapy, 5023 Forbes Tower, Pittsburgh, PA 15260 USA.	bef65@pitt.edu	Fields, Beth/ABA-6649-2021	Fields, Beth/0000-0002-8192-7144; Bruemmer, Jason/0000-0002-4236-756X	Carl and Caroline Swanson Foundation	Carl and Caroline Swanson Foundation	The authors disclosed receipt of the following financial support for the research, authorship, and/or publication of this article: Carl and Caroline Swanson Foundation.		31	19	20	1	15	SAGE PUBLICATIONS INC	THOUSAND OAKS	2455 TELLER RD, THOUSAND OAKS, CA 91320 USA	1533-3175	1938-2731		AM J ALZHEIMERS DIS	Am. J. Alzheimers Dis. Other Dement.	AUG	2018	33	5
J	Acri, M; Hoagwood, K; Morrissey, M; Zhang, S				Acri, Mary; Hoagwood, Kimberly; Morrissey, Meghan; Zhang, Shirley			Equine-assisted activities and therapies: enhancing the social worker's armamentarium	SOCIAL WORK EDUCATION			English	Article						Continuing professional development education; curriculum development education; skills teaching education; children and families practice; mental health practice; therapeutic work practice; research-minded practice	AUTISM SPECTRUM DISORDER; ADOLESCENTS; PROGRAM; EDUCATION; BEHAVIOR; CHILDREN; TRIAL; CARE	Introduction: Equine-assisted activities and therapies (EAAT) have gained prominence as a viable therapeutic approach for a range of mental health and developmental problems, yet is not widely known and not conventionally provided within the social work educational curriculum. Thus, the purpose of this study is to provide a review of various certification bodies available to social workers in ord…	[Acri, Mary; Hoagwood, Kimberly; Morrissey, Meghan] NYU, Med Ctr, Dept Child & Adolescent Psychiat, New York, NY 10016 USA; [Acri, Mary; Zhang, Shirley] McSilver Inst Poverty Policy & Res, New York, NY 10003 USA	New York University	Acri, M (corresponding author), NYU, Med Ctr, Dept Child & Adolescent Psychiat, New York, NY 10016 USA.;Acri, M (corresponding author), McSilver Inst Poverty Policy & Res, New York, NY 10003 USA.	mary.acri@nyumc.org		Acri, Mary/0000-0003-3779-1275					22	8	8	0	30	ROUTLEDGE JOURNALS, TAYLOR & FRANCIS LTD	ABINGDON	2-4 PARK SQUARE, MILTON PARK, ABINGDON OX14 4RN, OXON, ENGLAND	0261-5479	1470-1227		SOC WORK EDUC	Soc. Work Educ.		2016	35	5
J	Fields, B; Wood, W; Lassell, R				Fields, Beth; Wood, Wendy; Lassell, Rebecca			Impact of a dementia-specific program of equine-assisted activities: providers' perspectives	QUALITY IN AGEING AND OLDER ADULTS			English	Article						Long-term care; Dementia; Quality of life; Activity programming	INTERVENTION; PEOPLE	Purpose Establishing acceptability of complex interventions to stakeholders is vital in early scientific development. The purpose of this paper is to ascertain the acceptability of a program of equine-assisted activities (EAAP) for people with dementia by elucidating programmatic practices needed to enhance their safety and quality of life (QoL) from the perspectives of service providers. Design/…	[Fields, Beth] Univ Pittsburgh, Ctr Caregiving Res Educ & Policy, Hlth Policy Inst, Pittsburgh, PA 15213 USA; [Fields, Beth] VA Pittsburgh Healthcare Syst, Pittsburgh, PA 15213 USA; [Wood, Wendy] Colorado State Univ, Dept Occupat Therapy, Coll Hlth & Human Sci, Ft Collins, CO 80523 USA; [Wood, Wendy] Colorado State Univ, Dept Anim Sci, Coll Agr Sci, Ft Collins, CO 80523 USA; [Lassell, Rebecca] Co…	Pennsylvania Commonwealth System of Higher Education (PCSHE); University of Pittsburgh; US Department of Veterans Affairs; Veterans Health Administration (VHA); VA Pittsburgh Healthcare System; Colorado State University; Colorado State University; Colorado State University	Fields, B (corresponding author), Univ Pittsburgh, Ctr Caregiving Res Educ & Policy, Hlth Policy Inst, Pittsburgh, PA 15213 USA.;Fields, B (corresponding author), VA Pittsburgh Healthcare Syst, Pittsburgh, PA 15213 USA.	bef65@pitt.edu	Fields, Beth/ABA-6649-2021	Fields, Beth/0000-0002-8192-7144; Lassell, Rebecca/0000-0003-1628-3722	Carl and Caroline Swanson Foundation	Carl and Caroline Swanson Foundation	This research was supported by the Carl and Caroline Swanson Foundation.		22	6	6	0	8	EMERALD GROUP PUBLISHING LTD	BINGLEY	HOWARD HOUSE, WAGON LANE, BINGLEY BD16 1WA, W YORKSHIRE, ENGLAND	2044-1827	2044-1835		QUAL AGEING OLDER AD	Qual. Ageing Older Adults		2019	20	2
J	Kang, KD; Jung, TW; Park, IH; Han, DH				Kang, Kyoung Doo; Jung, Tae Woon; Park, In Hui; Han, Doug Hyun			Effects of Equine-Assisted Activities and Therapies on the Affective Network of Adolescents with Internet Gaming Disorder	JOURNAL OF ALTERNATIVE AND COMPLEMENTARY MEDICINE			English	Article						equine-assisted activities and therapies; internet gaming disorder; attachment; affective network	BRAIN ACTIVITY; FUNCTIONAL MRI; CHILDREN; CONNECTIVITY; ADDICTION; ATTACHMENT; OXYTOCIN; AMYGDALA; NEUROBIOLOGY; STUDENTS	Objectives: Internet gaming disorder (IGD) has been suggested to be a mental health disorder. Attachment and emotional status in IGD patients are important for understanding the etiology and progression of IGD because both parameters are considered to be associated with the affective network. Equine-assisted activities and therapies (EAAT) have been reported to improve emotional status and attach…	[Kang, Kyoung Doo; Han, Doug Hyun] Chung Ang Univ, Coll Med, Dept Med, Seoul, South Korea; [Jung, Tae Woon] Jeon Ju Ki Jeon Coll, Dept Therapeut Horse Riding, Jeonju, South Korea; [Park, In Hui] Eoram Middle Sch, Namyangju Si, South Korea	Chung Ang University; Chung Ang University Hospital	Han, DH (corresponding author), Chung Ang Univ Hosp, Dept Psychiat, 104 HeuSeok Ro, Seoul 06973, South Korea.	hduk70@gmail.com			Korea Agriculture, Food and Rural Affairs Research Center Support Program [316086-02-1-WT021]	Korea Agriculture, Food and Rural Affairs Research Center Support Program	This work was supported by the Korea Agriculture, Food and Rural Affairs Research Center Support Program (316086-02-1-WT021).		51	13	14	4	59	MARY ANN LIEBERT, INC	NEW ROCHELLE	140 HUGUENOT STREET, 3RD FL, NEW ROCHELLE, NY 10801 USA	1075-5535	1557-7708		J ALTERN COMPLEM MED	J. Altern. Complement Med.	AUG	2018	24	8
J	Severyn, AMH; Luzum, NR; Vernon, KL; Van Puymbroeck, M; DesJardins, JD				Severyn, Anne M. H.; Luzum, Nathan R.; Vernon, Kristine L.; Van Puymbroeck, Marieke; DesJardins, John D.			Influence of 8-Week Horseback Riding Activity on Balance and Pelvic Movements in an Older Adult Population	JOURNAL OF AGING AND PHYSICAL ACTIVITY			English	Article						equine-assisted activities; equine biomechanics; Fullerton Advanced Balance scale; rider biomechanics	IMPROVE BALANCE; HIPPOTHERAPY; GAIT; EXERCISE; KINEMATICS; STRENGTH; CHILDREN; THERAPY; PROGRAM; WALKING	The biomechanical relationship between horse and rider in equine-assisted activities and therapies has been largely unexplored. The three-dimensional stimulation of the horse's gait has potential to improve rider musculature and coordination, especially in an older adult population. This study utilized dual-axis goniometers and video motion capture tracking to simultaneously track horse and rider…	[Severyn, Anne M. H.; Luzum, Nathan R.; DesJardins, John D.] Clemson Univ, Dept Bioengn, Clemson, SC 29634 USA; [Vernon, Kristine L.] Clemson Univ, Dept Anim & Vet Sci, Clemson, SC USA; [Van Puymbroeck, Marieke] Clemson Univ, Dept Pk Recreat & Tourism Management, Clemson, SC USA	Clemson University; Clemson University; Clemson University	DesJardins, JD (corresponding author), Clemson Univ, Dept Bioengn, Clemson, SC 29634 USA.	jdesjar@clemson.edu		Luzum, Nathan/0000-0003-3031-4118					38	0	0	7	7	HUMAN KINETICS PUBL INC	CHAMPAIGN	1607 N MARKET ST, PO BOX 5076, CHAMPAIGN, IL 61820-2200 USA	1063-8652	1543-267X		J AGING PHYS ACTIV	J. Aging Phys. Act.	OCT	2022	30	5
J	Trzmiel, T; Purandare, B; Michalak, M; Zasadzka, E; Pawlaczyk, M				Trzmiel, Tomasz; Purandare, Barbara; Michalak, Michal; Zasadzka, Ewa; Pawlaczyk, Mariola			Equine assisted activities and therapies in children with autism spectrum disorder: A systematic review and a meta-analysis	COMPLEMENTARY THERAPIES IN MEDICINE			English	Review						Equine assisted activities and therapies; Autism spectrum disorder; Hippotherapy	CEREBRAL-PALSY; MOTOR FUNCTION; RATING-SCALE; HIPPOTHERAPY; ADOLESCENTS; PROGRAM; GAIT; SYMMETRY; BEHAVIOR; TRIAL	Introduction: The multifactorial nature of Autism Spectrum Disorder (ASD) is the reason why complementary and alternative methods of treatment are sought in order to support the classic approach. Objectives: The aim of the study was to assess the effectiveness of Equine-Assisted Activities and Therapies (EAAT) in ASD patients based on a review of the literature. Methods: A review of the literatur…	[Trzmiel, Tomasz; Purandare, Barbara; Zasadzka, Ewa; Pawlaczyk, Mariola] Poznan Univ Med Sci, Dept Geriatr Med & Gerontol, Ul Swiecickiego 6, PL-60781 Poznan, Poland; [Michalak, Michal] Poznan Univ Med Sci, Dept Comp Sci & Stat, Poznan, Poland	Poznan University of Medical Sciences; Poznan University of Medical Sciences	Trzmiel, T (corresponding author), Poznan Univ Med Sci, Dept Geriatr Med & Gerontol, Ul Swiecickiego 6, PL-60781 Poznan, Poland.	ttrzmiel@ump.edu.pl	Zasadzka, Ewa/ABB-6344-2021; Michalak, Michał/I-4215-2016	Zasadzka, Ewa/0000-0003-1862-8202; Michalak, Michał/0000-0002-2852-3984; Pawlaczyk, Mariola/0000-0002-4407-7515; Trzmiel, Tomasz/0000-0003-4500-3494					72	37	38	0	48	CHURCHILL LIVINGSTONE	EDINBURGH	JOURNAL PRODUCTION DEPT, ROBERT STEVENSON HOUSE, 1-3 BAXTERS PLACE, LEITH WALK, EDINBURGH EH1 3AF, MIDLOTHIAN, SCOTLAND	0965-2299	1873-6963		COMPLEMENT THER MED	Complement. Ther. Med.	FEB	2019	42
J	Scopa, C; Contalbrigo, L; Greco, A; Lanatà, A; Scilingo, EP; Baragli, P				Scopa, Chiara; Contalbrigo, Laura; Greco, Alberto; Lanata, Antonio; Scilingo, Enzo Pasquale; Baragli, Paolo			Emotional Transfer in Human-Horse Interaction: New Perspectives on Equine Assisted Interventions	ANIMALS			English	Review						human-horse interaction; animal assisted interventions; equine assisted interventions; horse; Equus caballus; emotional transfer; emotional intelligence; physiological signals; non-linear dynamic models	AUTISM SPECTRUM DISORDER; MODAL INDIVIDUAL RECOGNITION; HUMAN-ANIMAL RELATIONSHIPS; EQUUS-CABALLUS; HEART-RATE; COORDINATION DYNAMICS; PHYSICAL CONTACT; MENTAL-HEALTH; CHILDREN; THERAPY	Simple Summary Equine assisted interventions (EAIs) represent an emerging field of animal assisted interventions (AAIs), employing horses in a wide variety of activities with humans. Based on the socio-emotional competences of this species, which evolved sophisticated communicative skills to interrelate with humans, we here hypothesized the occurrence of an interspecific emotional transfer during…	[Scopa, Chiara; Contalbrigo, Laura] Ist Zooprofilatt Sperimentale Venezie, Italian Natl Reference Ctr Anim Assisted Interven, I-35020 Padua, Italy; [Greco, Alberto; Lanata, Antonio; Scilingo, Enzo Pasquale] Univ Pisa, Dept Informat Engn, I-56122 Pisa, Italy; [Greco, Alberto; Lanata, Antonio; Scilingo, Enzo Pasquale] Feel Ing Srl, I-56122 Pisa, Italy; [Baragli, Paolo] Univ Pisa, Dept Vet Sci, I-56…	IZS delle Venezie; University of Pisa; University of Pisa; University of Pisa	Scopa, C (corresponding author), Ist Zooprofilatt Sperimentale Venezie, Italian Natl Reference Ctr Anim Assisted Interven, I-35020 Padua, Italy.	chiara.scopa@gmail.com; lcontalbrigo@izsvenezie.it; alberto.greco@unipi.it; antonio.lanata@unipi.it; e.scilingo@ing.unipi.it; paolo.baragli@unipi.it	Contalbrigo, Laura/HKE-2833-2023; Baragli, Paolo/AAZ-1020-2021; Lanatà, Antonio/AAK-3050-2020; Scopa, Chiara/P-7882-2019	Contalbrigo, Laura/0000-0003-2221-9970; Baragli, Paolo/0000-0001-5221-5714; Lanatà, Antonio/0000-0002-6540-5952; Scopa, Chiara/0000-0002-1519-9556; Greco, Alberto/0000-0002-4822-5562	Italian Ministry of Health [RC2017/15]	Italian Ministry of Health(Ministry of Health, Italy)	This research was funded by the Italian Ministry of Health, grant number RC2017/15. The funding body had no role in the design of the study or the writing of the manuscript.		175	18	20	11	66	MDPI	BASEL	ST ALBAN-ANLAGE 66, CH-4052 BASEL, SWITZERLAND	2076-2615			ANIMALS-BASEL	Animals	DEC	2019	9	12
J	Merkies, K; McKechnie, MJ; Zakrajsek, E				Merkies, Katrina; McKechnie, Marnie J.; Zakrajsek, Emily			Behavioural and physiological responses of therapy horses to mentally traumatized humans	APPLIED ANIMAL BEHAVIOUR SCIENCE			English	Article						Equine-assisted therapy; PTSD; Horse; Behaviour; Cortisol; Heart rate	EQUINE-FACILITATED PSYCHOTHERAPY; RIDING PROGRAM; HEART-RATE; STRESS; INDICATORS; INJURIES; RIDERS	The benefits to humans of equine-assisted therapy (EAT) have been well-researched, however few studies have analyzed the effects on the horse. Understanding how differing mental states of humans affect the behaviour and response of the horse can assist in providing optimal outcomes for both horse and human. Four humans clinically diagnosed and under care of a psychotherapist for Post-Traumatic St…	[Merkies, Katrina; McKechnie, Marnie J.; Zakrajsek, Emily] Univ Guelph, Dept Anim Biosci, Guelph, ON N1G 2W1, Canada; [Merkies, Katrina] Univ Guelph, Campbell Ctr Study Anim Welf, Guelph, ON N1G 2W1, Canada	University of Guelph; University of Guelph	Merkies, K (corresponding author), Univ Guelph, Dept Anim Biosci, Guelph, ON N1G 2W1, Canada.	kmerkies@uoguelph.ca	merkies, katrina/AAC-8577-2020	merkies, katrina/0000-0002-9462-4150	Horses and Humans Research Foundation	Horses and Humans Research Foundation	This work was supported by the Horses and Humans Research Foundation through their Innovation Grant. The authors thank all the human participants and volunteers and Sunrise Therapeutic Riding and Learning Centre for use of their horses and facilities.		35	18	18	7	97	ELSEVIER SCIENCE BV	AMSTERDAM	PO BOX 211, 1000 AE AMSTERDAM, NETHERLANDS	0168-1591	1872-9045		APPL ANIM BEHAV SCI	Appl. Anim. Behav. Sci.	AUG	2018	205
J	Mahomed, S; Mahomoodally, F				Mahomed, Shafeeq; Mahomoodally, Fawzi			Complementary and alternative medicine use in children with autistic spectrum disorder in Mauritius	JOURNAL OF INTERCULTURAL ETHNOPHARMACOLOGY			English	Article						Autism; autistic spectrum disorder; complementary and alternative therapies; Mauritius	ASSISTED ACTIVITIES; BEHAVIORS; THERAPY	Aim: The aim of the study was to explore the use of complementary and alternative medicine (CAM) in the management of autistic spectrum disorder (ASD) in Mauritius. Methods: Parents/legal guardians of ASD patients were surveyed. Effectiveness, method of use, possible side effects, reasons behind the use of CAM, source of recommendation, and beliefs behind the cause of ASD were explored. Results: …	[Mahomed, Shafeeq; Mahomoodally, Fawzi] Univ Mauritius, Fac Sci, Dept Hlth Sci, Moka, Mauritius	University of Mauritius	Mahomoodally, F (corresponding author), Univ Mauritius, Moka, Mauritius.	f.mahomoodally@uom.ac.mu							44	1	1	1	41	EJMANAGER LLC	WILMINGTON	913 N MARKET ST, STE 200, WILMINGTON, DE 19801 USA	2146-8397			J INTERCULT ETHNOPHA	J. Intercult. Ethnopharmacol.		2017	6	4
J	Ren, CS; Liu, TH; Zhang, JC				Ren, Changsong; Liu, Tianhui; Zhang, Jichen			Horse-riding simulators in treatment of chronic low back pain: A meta-analysis	INTERNATIONAL JOURNAL OF CLINICAL PRACTICE			English	Article							CEREBRAL-PALSY; EXERCISE; HIPPOTHERAPY; CHILDREN; BALANCE; STABILITY	Background The use of horse-riding simulators in the treatment of chronic low back pain has drawn considerable attention for its efficacy and acceptability to reduce chronic low back pain; because of the similarities in movements provided by equine-assisted therapies and the possible accessibility advantages. However, the results are conflicting. This study aimed to perform a meta-analysis of ran…	[Ren, Changsong] Peoples Hosp Kaizhou Dist, Dept Orthoped, Chongqing, Peoples R China; [Liu, Tianhui] Peoples Hosp Shizhu, Dept Orthoped, Chongqing, Peoples R China; [Zhang, Jichen] Taizhou First Peoples Hosp, Thorac & Cardiovasc Surg, 218 Hengjie Rd, Taizhou City 318020, Zhejiang, Peoples R China		Zhang, JC (corresponding author), Taizhou First Peoples Hosp, Thorac & Cardiovasc Surg, 218 Hengjie Rd, Taizhou City 318020, Zhejiang, Peoples R China.	zhangjichen_1024@sina.com							42	6	6	0	6	WILEY-HINDAWI	LONDON	ADAM HOUSE, 3RD FL, 1 FITZROY SQ, LONDON, WIT 5HE, ENGLAND	1368-5031	1742-1241		INT J CLIN PRACT	Int. J. Clin. Pract.	JUL	2021	75	7
J	Norwood, MF; Lakhani, A; Maujean, A; Downes, M; Fullagar, S; Barber, BL; Kendall, E				Norwood, Michael Francis; Lakhani, Ali; Maujean, Annick; Downes, Martin; Fullagar, Simone; Barber, Bonnie L.; Kendall, Elizabeth			The Horse as a Therapist: Effects of an Equine Program Without Therapy on the Attention and Behavior of Youth Disengaged from Traditional School	JOURNAL OF ALTERNATIVE AND COMPLEMENTARY MEDICINE			English	Article						children; equine-assisted learning; ADHD; human– animal interaction; at-risk youth	FACILITATED PSYCHOTHERAPY; PERCEIVED BARRIERS; ASSISTED THERAPY; YOUNG-PEOPLE; CHILDREN; RISK; ADOLESCENTS; EFFICACY; INTERVENTIONS; COMPETENCE	Background: Equine-assisted therapy may promote positive behavior change in young people at risk. However, it is not always clear what therapeutic content is involved and if a trained therapist is included. The therapeutic effects of the key part of the therapy, the horse, are not understood. Objectives: To investigate the impact of an equine program without a therapist on attention and behaviora…	[Norwood, Michael Francis; Lakhani, Ali; Kendall, Elizabeth] Griffith Univ, Hopkins Ctr, Sch Hlth Sci & Social Work, Menzies Inst Queensland, Nathan Campus, Nathan, Qld 4111, Australia; [Lakhani, Ali] La Trobe Univ, Sch Psychol & Publ Hlth, Melbourne, Vic, Australia; [Maujean, Annick; Downes, Martin] Griffith Univ, Ctr Appl Hlth Econ, Sch Med, Menzies Hlth Inst Queensland, Southport, Qld, Austral…	Griffith University; La Trobe University; Griffith University; Griffith University - Gold Coast Campus; Griffith University; Griffith University - Gold Coast Campus; Griffith University; Griffith University - Mount Gravatt Campus	Norwood, MF (corresponding author), Griffith Univ, Hopkins Ctr, Sch Hlth Sci & Social Work, Menzies Inst Queensland, Nathan Campus, Nathan, Qld 4111, Australia.	m.norwood@griffith.edu.au	kendall, elizabeth/F-5065-2013; Norwood, Michael/HSI-4356-2023	Norwood, Michael/0000-0001-6653-1048; Kendall, Elizabeth/0000-0003-2399-1460; Fullagar, Simone/0000-0002-0876-6276	Australian Research Council (ARC); Griffith University [LP150100320]	Australian Research Council (ARC)(Australian Research Council); Griffith University(Griffith University - Gold Coast Campus)	The author(s) disclosed receipt of the following financial support for the research, authorship, and/or publication of this article: Funding sources included Australian Research Council (ARC) and Griffith University (award no.: LP150100320). ARC had no input regarding the design and analysis of the study. The authors report no conflicts of interest.		37	3	3	9	36	MARY ANN LIEBERT, INC	NEW ROCHELLE	140 HUGUENOT STREET, 3RD FL, NEW ROCHELLE, NY 10801 USA	1075-5535	1557-7708		J ALTERN COMPLEM MED	J. Altern. Complement Med.	AUG 1	2021	27	8
J	Cerino, S; Borgi, M; Fiorentini, I; Correale, C; Lori, A; Cirulli, F				Cerino, Stefania; Borgi, Marta; Fiorentini, Ilaria; Correale, Cinzia; Lori, Alessia; Cirulli, Francesca			Equine-Assisted Intervention in a child diagnosed with autism spectrum disorder: a case report	RIVISTA DI PSICHIATRIA			English	Article						Equine Assisted Interventions; autism spectrum; narrative medicine; psychiatry; psychotherapy	THERAPY DOGS; ADOLESCENTS; TRIAL	An increasing number of studies have shown the beneficial effects of both recreational and therapeutic interventions assisted by animals for children with Autism Spectrum Disorders (ASD). The observed effects are believed to be mainly due to the ability of some animals to positively engage people, thus potentially counteracting the social withdrawal characterizing these subjects. Here we report t…	[Cerino, Stefania] Soc Italiana Riabilitaz Psicosociale Lazio, Rome, Italy; [Borgi, Marta; Cirulli, Francesca] Ist Super Sanita, Dipartimento Neurosci Comportamentali, Rome, Italy; [Fiorentini, Ilaria; Lori, Alessia] Grp Italiano Paraequestre, Rome, Italy; [Correale, Cinzia] Assoc MinD, Rome, Italy	Istituto Superiore di Sanita (ISS)	Cerino, S (corresponding author), Soc Italiana Riabilitaz Psicosociale Lazio, Rome, Italy.	s.cerino@alice.it	Correale, Cinzia/AAK-1212-2021; cirulli, francesca/H-5992-2019; Cirulli, Francesca/B-1581-2013; Correale, Cinzia/AAA-8188-2022; Borgi, Marta/J-9249-2016	Correale, Cinzia/0000-0002-9302-5412; cirulli, francesca/0000-0001-9440-1873; Cirulli, Francesca/0000-0001-9440-1873; Correale, Cinzia/0000-0002-9302-5412; Borgi, Marta/0000-0001-7496-6383					44	2	2	1	78	PENSIERO SCIENTIFICO EDITOR	ROME	VIA BRADANO 3/C, 00199 ROME, ITALY	0035-6484	2038-2502		RIV PSICHIATR	Riv. Psichiatr.	NOV-DEC	2016	51	6
J	Homnick, TD; Henning, KM; Swain, CV; Homnick, DN				Homnick, Tamara D.; Henning, Kim M.; Swain, Charlene V.; Homnick, Douglas N.			The Effect of Therapeutic Horseback Riding on Balance in Community-Dwelling Older Adults: A Pilot Study	JOURNAL OF APPLIED GERONTOLOGY			English	Article						therapeutic; horseback riding; balance; older adults	EXERCISE; CONFIDENCE; PROGRAMS	Equine assisted activities (hippotherapy and therapeutic riding) improve balance in patients with disabilities such as cerebral palsy, but have not been systematically studied in older adults, at risk of falls due to balance deficits. We conducted a 10-week, single blind, controlled trial of the effect of a therapeutic horseback riding course on measures of balance in community-dwelling adults 65…	[Homnick, Tamara D.; Henning, Kim M.; Swain, Charlene V.] Cheff Therapeut Riding Ctr, Augusta, MI 49012 USA; [Homnick, Douglas N.] Michigan State Univ, Kalamazoo, MI USA; [Homnick, Douglas N.] Michigan State Univ, Pediat Pulm Med Program, Kalamazoo, MI USA; [Homnick, Douglas N.] Michigan State Univ, Cyst Fibrosis Ctr, Kalamazoo, MI USA	Michigan State University; Michigan State University; Michigan State University	Homnick, TD (corresponding author), Cheff Therapeut Riding Ctr, 8450 N 43rd St, Augusta, MI 49012 USA.	tam@cheffcenter.org							16	11	11	0	46	SAGE PUBLICATIONS INC	THOUSAND OAKS	2455 TELLER RD, THOUSAND OAKS, CA 91320 USA	0733-4648	1552-4523		J APPL GERONTOL	J. Appl. Gerontol.	FEB	2015	34	1
J	Ferlazzo, A; Fazio, E; Cravana, C; Medica, P				Ferlazzo, Adriana; Fazio, Esterina; Cravana, Cristina; Medica, Pietro			Equine-assisted services: An overview of current scientific contributions on efficacy and outcomes on humans and horses	JOURNAL OF VETERINARY BEHAVIOR-CLINICAL APPLICATIONS AND RESEARCH			English	Review						Equine-assisted services; Horse; HPA; Total and free iodothyronines; Stress; welfare	HEART-RATE-VARIABILITY; PHYSIOLOGICAL-RESPONSES; BETA-ENDORPHIN; PLASMA-CORTISOL; STRESS-RESPONSE; MOTOR FUNCTION; HUMAN HEALTH; PET THERAPY; CHILDREN; ANIMALS	The review provides an overview of the current literature concerning the use of horses in equine-assisted services (EAS) and of their effects on humans, and it focuses on their effects on horses. The scientific contributions on EAS are discussed and it is underlined the need to monitor the ability of horses to cope with stress conditions during activity in order to maintain and enhance their welf…	[Ferlazzo, Adriana; Fazio, Esterina; Cravana, Cristina; Medica, Pietro] Univ Messina, Dept Vet Sci, Unit Vet Physiol, Messina, Italy; [Medica, Pietro] Univ Messina, Dept Vet Sci, Unit Vet Physiol, Polo Univ Annunziata, I-98168 Messina, Italy	University of Messina; University of Messina	Medica, P (corresponding author), Univ Messina, Dept Vet Sci, Unit Vet Physiol, Polo Univ Annunziata, I-98168 Messina, Italy.	pmedica@unime.it	Medica, Pietro/K-2839-2015	Medica, Pietro/0000-0001-9291-6101					155	0	0	4	13	ELSEVIER SCIENCE INC	NEW YORK	STE 800, 230 PARK AVE, NEW YORK, NY 10169 USA	1558-7878	1878-7517		J VET BEHAV	J. Vet. Behav.-Clin. Appl. Res.	JAN	2023	59
J	Pawlina-Tyszko, K; Semik-Gurgul, E; Zabek, T; Witkowski, M				Pawlina-Tyszko, Klaudia; Semik-Gurgul, Ewelina; Zabek, Tomasz; Witkowski, Maciej			Methylation Status of Gene Bodies of Selected microRNA Genes Associated with Neoplastic Transformation in Equine Sarcoids	CELLS			English	Article						equine sarcoid; skin tumor; DNA methylation; microRNA; gene body	DNA METHYLATION; BOVINE PAPILLOMAVIRUS; EXPRESSION; CANCER; MIR-101; DYSREGULATION; PATTERNS; PROFILE; EZH2	Horses are of great importance in recreation, livestock production, as working animals in poorly developed countries, and for equine-assisted therapy. Equine sarcoids belong to the most commonly diagnosed tumors in this species. They may cause discomfort, pain, and can lead to the permanent impairment of motor function. The molecular bases of their formation are still under investigation. Our pre…	[Pawlina-Tyszko, Klaudia; Semik-Gurgul, Ewelina; Zabek, Tomasz] Natl Res Inst Anim Prod, Dept Anim Mol Biol, Krakowska 1 St, PL-32083 Balice, Poland; [Witkowski, Maciej] Univ Ctr Vet Med JU AU, Inst Vet Med, Al Mickiewicza 24-28, PL-30059 Krakow, Poland; [Witkowski, Maciej] Horse Clin Sluzewiec, Pulawska 266 St, PL-02684 Warsaw, Poland	National Research Institute of Animal Production	Pawlina-Tyszko, K (corresponding author), Natl Res Inst Anim Prod, Dept Anim Mol Biol, Krakowska 1 St, PL-32083 Balice, Poland.	klaudia.pawlina@iz.edu.pl; ewelina.semik@iz.edu.pl; tomasz.zabek@iz.edu.pl; mawitkow@gmail.com	Ząbek, Tomasz/AAS-8092-2021; Pawlina, Klaudia/M-9489-2015	Ząbek, Tomasz/0000-0002-9795-3232; Semik-Gurgul, Ewelina/0000-0003-4667-5495; Pawlina-Tyszko, Klaudia/0000-0003-3926-9595; Witkowski, Maciej/0000-0001-9125-3166	National Research Institute of Animal Production, Balice, Poland [07-4.12.7]	National Research Institute of Animal Production, Balice, Poland	Funding for this study was provided by the National Research Institute of Animal Production, Balice, Poland. Research project no. 07-4.12.7.		52	2	2	0	2	MDPI	BASEL	ST ALBAN-ANLAGE 66, CH-4052 BASEL, SWITZERLAND		2073-4409		CELLS-BASEL	Cells	JUN	2022	11	12
J	Bachi, K				Bachi, Keren			Equine-Facilitated Psychotherapy: The Gap between Practice and Knowledge	SOCIETY & ANIMALS			English	Article						Animal-Assisted Therapy (AAT); Equine-Assisted Activities (EAA); Equine-Facilitated Psychotherapy (EFP); human-horse relations	ANIMAL-ASSISTED THERAPY; COMPANION ANIMALS; GROUNDED THEORY; FLAWED DATA; CHILDREN; PETS; CONCEPTUALIZATION; PERSPECTIVE; BENEFITS; HEALTH	Equine-Facilitated Psychotherapy (EFP) is widely used, and the uses to which it can be put are still being developed. However, existing knowledge about this field is insufficient, and most of the research suffers from methodological problems that compromise its rigor. This review will explore research into the linked fields of Animal-Assisted Therapy and Equine-Assisted Activities/Therapies (EAA/…	[Bachi, Keren] CUNY, PhD Program Social Welf, Grad Ctr, New York, NY 10021 USA; [Bachi, Keren] CUNY Hunter Coll, Silberman Sch Social Work, New York, NY 10021 USA	City University of New York (CUNY) System; City University of New York (CUNY) System; Hunter College (CUNY)	Bachi, K (corresponding author), CUNY, PhD Program Social Welf, Grad Ctr, New York, NY 10021 USA.	kbachi@gc.cuny.edu	Bachi, Keren/O-9024-2017	Bachi, Keren/0000-0001-9817-5957					77	22	22	1	113	BRILL ACADEMIC PUBLISHERS	LEIDEN	PLANTIJNSTRAAT 2, P O BOX 9000, 2300 PA LEIDEN, NETHERLANDS	1063-1119	1568-5306		SOC ANIM	Soc. Anim.		2012	20	4
J	Badin, L; Alibran, É; Pothier, K; Bailly, N				Badin, Lea; Alibran, Emilie; Pothier, Kristell; Bailly, Nathalie			Effects of equine-assisted interventions on older adults' health: A systematic review	INTERNATIONAL JOURNAL OF NURSING SCIENCES			English	Review						Animal assisted therapy; Aged; Equine assisted therapy; Health promotion	HORSEBACK RIDING EXERCISE; MULTIPLE-SCLEROSIS; IMPROVE BALANCE; THERAPY; HIPPOTHERAPY; SPECTRUM; QUALITY; PEOPLE; LIFE	Objective: Equine-assisted interventions (EAI) can improve a variety of health problems in older adults and thus promote their well-being. This systematic review aimed to synthesize studies on EAI to understand better their effects on the health of older adults. Method: A systematic search guided by the PRISMA 2020 approach was performed on specific databases: Medline (PubMed), EMBASE, PsycINFO, …	[Badin, Lea; Alibran, Emilie; Pothier, Kristell; Bailly, Nathalie] Univ Tours, EA 2114 PAVEA Lab, Tours, France	Universite de Tours	Badin, L (corresponding author), Univ Tours, EA 2114 PAVEA Lab, Tours, France.	lea.badin@etu.univ-tours.fr							46	3	3	3	3	ELSEVIER	AMSTERDAM	RADARWEG 29, 1043 NX AMSTERDAM, NETHERLANDS		2352-0132		INT J NURS SCI	INT. J. NURS. SCI.	OCT	2022	9	4
J	Zoccante, L; Marconi, M; Ciceri, ML; Gagliardoni, S; Gozzi, LA; Sabaini, S; Di Gennaro, G; Colizzi, M				Zoccante, Leonardo; Marconi, Michele; Ciceri, Marco Luigi; Gagliardoni, Silvia; Gozzi, Luigi Alberto; Sabaini, Sara; Di Gennaro, Gianfranco; Colizzi, Marco			Effectiveness of Equine-Assisted Activities and Therapies for Improving Adaptive Behavior and Motor Function in Autism Spectrum Disorder	JOURNAL OF CLINICAL MEDICINE			English	Article						hippotherapy; therapeutic horseback riding; atypical neurodevelopment; complementary and alternative methods; integrative interventions	CHILDREN; ADOLESCENTS	Equine-assisted activities and therapies (EAAT) have been suggested to improve adaptive behavior, and possibly motor function, in autism spectrum disorder (ASD). This study investigated the effects of EAAT on adaptive behavior and motor function in 15 children with ASD (13 males) aged 7-15 years as well as the impact of EAAT on the magnitude of stress in the parent-child system and the evolution …	[Zoccante, Leonardo; Marconi, Michele; Ciceri, Marco Luigi; Gagliardoni, Silvia; Gozzi, Luigi Alberto; Sabaini, Sara; Colizzi, Marco] Integrated Univ Hosp Verona, Maternal Child Integrated Care Dept, Child & Adolescent Neuropsychiat Unit, I-37126 Verona, Italy; [Marconi, Michele; Gagliardoni, Silvia] Corte Molon ASD HorseValley, I-37124 Verona, Italy; [Di Gennaro, Gianfranco] Integrated Univ Hosp…	University of Verona; Azienda Ospedaliera Universitaria Integrata Verona; University of Verona; Azienda Ospedaliera Universitaria Integrata Verona; University of Verona; University of London; King's College London	Colizzi, M (corresponding author), Integrated Univ Hosp Verona, Maternal Child Integrated Care Dept, Child & Adolescent Neuropsychiat Unit, I-37126 Verona, Italy.;Colizzi, M (corresponding author), Univ Verona, Sect Psychiat, Dept Neurosci Biomed & Movement Sci, I-37134 Verona, Italy.;Colizzi, M (corresponding author), Kings Coll London, Inst Psychiat Psychol & Neurosci, Dept Psychosis Studies, L…	leonardo.zoccante@aovr.veneto.it; marconimichele@icloud.com; marco.ciceri@aulss9.veneto.it; silvia.gagliardoni@gmail.com; luigi.gozzi.1@gmail.com; sara.sabaini@aovr.veneto.it; gianfradig@gmail.com; marco.colizzi@univr.it	Di Gennaro, Gianfranco/AGY-2691-2022; Zoccante, Leonardo/GVU-0043-2022; Colizzi, Marco/K-3449-2016	Di Gennaro, Gianfranco/0000-0002-7204-4091; Zoccante, Leonardo/0000-0002-1170-9328; Colizzi, Marco/0000-0001-6139-1920; Gozzi, Luigi Alberto/0000-0002-9555-4190; Ciceri MD, Marco Luigi/0000-0003-2661-9592					37	6	6	2	31	MDPI	BASEL	ST ALBAN-ANLAGE 66, CH-4052 BASEL, SWITZERLAND		2077-0383		J CLIN MED	J. Clin. Med.	APR	2021	10	8
J	Hemingway, A; Carter, S; Callaway, A; Kavanagh, E; Ellis, S				Hemingway, Ann; Carter, Sid; Callaway, Andrew; Kavanagh, Emma; Ellis, Shelley			An Exploration of the Mechanism of Action of an Equine-Assisted Intervention	ANIMALS			English	Article						equine assisted; mechanism of action	BRAIN DYNAMICS; CEREBRAL-PALSY; CHILDREN; THERAPY; PSYCHOTHERAPY; NEUROSCIENCE; ADOLESCENTS; SYMPTOMS; EFFICACY; PEOPLE	Simple Summary Although there is increasing international interest and a growing body of evidence discussing the potential impacts of equine-assisted interventions to assist those with behavioural, mental health, physical health and disability-related issues, there has been little exploration of what the mechanism of action may be in causing any potential positive impacts. This paper reports on m…	[Hemingway, Ann] Bournemouth Univ, Dept Med Sci & Publ Hlth, Poole BH12 5BB, Dorset, England; [Carter, Sid] Bournemouth Univ, Dept Social Sci & Social Work, Poole BH12 5BB, Dorset, England; [Callaway, Andrew; Kavanagh, Emma; Ellis, Shelley] Bournemouth Univ, Dept Sports & Phys Act, Poole BH12 5BB, Dorset, England	Bournemouth University; Bournemouth University; Bournemouth University	Hemingway, A (corresponding author), Bournemouth Univ, Dept Med Sci & Publ Hlth, Poole BH12 5BB, Dorset, England.	ahemingway@bournemouth.ac.uk; scarter@bournemouth.ac.uk; acallaway@bournemouth.ac.uk; ekavanagh@bournemouth.ac.uk; sellis@bournemouth.ac.uk	Callaway, Andrew J/I-9174-2012; Hemingway, Ann/AAD-2512-2019	Callaway, Andrew J/0000-0003-0987-9608; Hemingway, Ann/0000-0002-0920-3897	Bournemouth University	Bournemouth University	The authors would like to acknowledge the financial support given by Bournemouth University to support the purchase of equipment used in this study under their seed corn research funding scheme.		65	7	8	2	25	MDPI	BASEL	ST ALBAN-ANLAGE 66, CH-4052 BASEL, SWITZERLAND	2076-2615			ANIMALS-BASEL	Animals	JUN	2019	9	6
J	Lee, K; Dabelko-Schoeny, H; Jedlicka, H; Burns, T				Lee, Kathy; Dabelko-Schoeny, Holly; Jedlicka, Holly; Burns, Teresa			Older Adults' Perceived Benefits of Equine-Assisted Psychotherapy: Implications for Social Work	RESEARCH ON SOCIAL WORK PRACTICE			English	Article						EAGALA; animal-assisted therapy; human-animal bond research; group therapy; elderly	COGNITIVE IMPAIRMENT; MENTAL-HEALTH; PET THERAPY; DEPRESSION; PEOPLE; DEMENTIA; LIFE; CHILDREN; IMPACT; INTERVENTION	The purpose of this study was to explore participants' perceived benefits of equine-assisted psychotherapy and to understand if older adults with functional or cognitive impairment found meaning and purpose in their interactions with horses. This study employed a mixed methods study design with a concurrent triangulation approach. The findings from our study suggest that those impacted with funct…	[Lee, Kathy] Univ Texas Arlington, Sch Social Work, Arlington, TX 76019 USA; [Dabelko-Schoeny, Holly] Ohio State Univ, Coll Social Work, Columbus, OH 43210 USA; [Jedlicka, Holly] PBJ Connect, Pataskala, OH USA; [Burns, Teresa] Ohio State Univ, Dept Vet Clin Sci, Equine Internal Med, Columbus, OH 43210 USA	University of Texas System; University of Texas Arlington; University System of Ohio; Ohio State University; University System of Ohio; Ohio State University	Lee, K (corresponding author), Univ Texas Arlington, Sch Social Work, Arlington, TX 76019 USA.	kathy.lee@uta.edu	Lee, Kathy/ADV-0634-2022	Lee, Kathy/0000-0001-9603-1685					53	5	5	7	37	SAGE PUBLICATIONS INC	THOUSAND OAKS	2455 TELLER RD, THOUSAND OAKS, CA 91320 USA	1049-7315	1552-7581		RES SOCIAL WORK PRAC	Res. Soc. Work. Pract.	MAY	2020	30	4
J	Cerulli, C; Minganti, C; De Santis, C; Tranchita, E; Quaranta, F; Parisi, A				Cerulli, Claudia; Minganti, Carlo; De Santis, Chiara; Tranchita, Eliana; Quaranta, Federico; Parisi, Attilio			Therapeutic Horseback Riding in Breast Cancer Survivors: A Pilot Study	JOURNAL OF ALTERNATIVE AND COMPLEMENTARY MEDICINE			English	Article							PHYSICAL-ACTIVITY; EXERCISE; GUIDELINES; RECOVERY; FITNESS; TRIALS	Purpose: To evaluate the physiologic and psychological effects of an equine-assisted therapy protocol (EAT) in breast cancer survivors. Methods: Twenty women (mean age, 45.61 +/- 2.71 years) whose breast cancer treatment had concluded at least 6 months previously underwent a screening protocol to certify their eligibility to participate in noncompetitive sports. The patients were randomly assigne…	[Cerulli, Claudia; Minganti, Carlo; Tranchita, Eliana; Quaranta, Federico; Parisi, Attilio] Univ Rome Foro Italico, Div Hlth Sci, Dept Movement Human & Hlth Sci, I-00135 Rome, Italy; [De Santis, Chiara] Therapeut Riding Ctr Il Giardino di Filippo, Viterbo, Italy	Foro Italico University of Rome	Cerulli, C (corresponding author), Univ Rome Foro Italico, Div Hlth Sci, Dept Movement Human & Hlth Sci, Pza Lauro de Bosis 15, I-00135 Rome, Italy.	claudia.cerulli@uniroma4.it	Cerulli, Claudia/AED-3057-2022; Tranchita, Eliana/AAC-3683-2022; Attilio, Parisi/ABA-1396-2021	Tranchita, Eliana/0000-0001-9613-8124; Attilio, Parisi/0000-0003-2648-8406; quaranta, federico/0000-0002-6249-7513; Cerulli, Claudia/0000-0003-2637-7968; MINGANTI, Carlo/0000-0002-1975-8415	Therapeutic Riding Centre of Italian Equestrian Federation (FISE) Il Giardino di Filippo (Viterbo, Italy); Lazio FISE Regional Committee	Therapeutic Riding Centre of Italian Equestrian Federation (FISE) Il Giardino di Filippo (Viterbo, Italy); Lazio FISE Regional Committee	The authors would like to thank the Therapeutic Riding Centre of Italian Equestrian Federation (FISE) Il Giardino di Filippo (Viterbo, Italy) for their support of the study and the Lazio FISE Regional Committee for their contribution and sponsorship.		31	27	27	1	24	MARY ANN LIEBERT, INC	NEW ROCHELLE	140 HUGUENOT STREET, 3RD FL, NEW ROCHELLE, NY 10801 USA	1075-5535	1557-7708		J ALTERN COMPLEM MED	J. Altern. Complement Med.	AUG	2014	20	8
J	Gabriels, RL; Pan, ZX; Dechant, B; Agnew, JA; Brim, N; Mesibov, G				Gabriels, Robin L.; Pan, Zhaoxing; Dechant, Briar; Agnew, John A.; Brim, Natalie; Mesibov, Gary			Randomized Controlled Trial of Therapeutic Horseback Riding in Children and Adolescents With Autism Spectrum Disorder	JOURNAL OF THE AMERICAN ACADEMY OF CHILD AND ADOLESCENT PSYCHIATRY			English	Article						autism spectrum disorder; equine-assisted activities and therapies; human-animal interaction; therapeutic horseback riding; social-communication functioning	ABERRANT BEHAVIOR CHECKLIST; ADAPTIVE BEHAVIORS; SUBJECT VARIABLES; JOINT ATTENTION; COMMUNICATION; HIPPOTHERAPY; PEOPLE; IMPACT	Objective: This study expands previous equine-assisted intervention research by evaluating the effectiveness of therapeutic horseback riding (THR) on self-regulation, socialization, communication, adaptive, and motor behaviors in children with autism spectrum disorder (ASD). Method: Participants with ASD (aged 6-16 years; N = 127) were stratified by nonverbal IQ standard scores (<= 85 or >85) and…	[Gabriels, Robin L.; Pan, Zhaoxing; Dechant, Briar; Agnew, John A.; Brim, Natalie] Univ Colorado, Aurora, CO 80045 USA; [Gabriels, Robin L.; Pan, Zhaoxing; Dechant, Briar; Agnew, John A.; Brim, Natalie] Childrens Hosp Colorado, Aurora, CO USA; [Mesibov, Gary] Univ N Carolina, Chapel Hill, NC USA	University of Colorado System; University of Colorado Anschutz Medical Campus; Children's Hospital Colorado; University of North Carolina; University of North Carolina Chapel Hill	Gabriels, RL (corresponding author), Univ Colorado, Dept Psychiat & Behav Sci, Childrens Hosp Colorado, Anschutz Med Campus,13123 E 16th Ave,B130, Aurora, CO 80045 USA.	robin.gabriels@childrenscolorado.org			National Institute of Nursing Research [R01NR012736]; Simons Foundation; Nancy Lurie Marks Family Foundation; MARS/WALTHAM; Human-Animal Bond Research Institute (HABRI) Foundation	National Institute of Nursing Research(United States Department of Health & Human ServicesNational Institutes of Health (NIH) - USANIH National Institute of Nursing Research (NINR)); Simons Foundation; Nancy Lurie Marks Family Foundation; MARS/WALTHAM; Human-Animal Bond Research Institute (HABRI) Foundation	This study was supported by grant R01NR012736 from the National Institute of Nursing Research (R L.G.).; Dr. Gabriels is a co-author of the book Growing Up With Autism: Working With School-Age Children and Adolescents (Guilford Press), and the book Autism-From Research to Individualized Practice (Jessica Kingsley Publishers), from which she has received royalties. She has received grant funding f…		49	121	124	8	253	ELSEVIER SCIENCE INC	NEW YORK	STE 800, 230 PARK AVE, NEW YORK, NY 10169 USA	0890-8567	1527-5418		J AM ACAD CHILD PSY	J. Am. Acad. Child Adolesc. Psychiatr.	JUL	2015	54	7
J	Hyun, GJ; Jung, TW; Park, JH; Kang, KD; Kim, SM; Son, YD; Cheong, JH; Kim, BN; Han, DH				Hyun, Gi Jung; Jung, Tae-Woon; Park, Jeong Ha; Kang, Kyoung Doo; Kim, Sun Mi; Son, Young Don; Cheong, Jae Hoon; Kim, Bung-Nyun; Han, Doug Hyun			Changes in Gait Balance and Brain Connectivity in Response to Equine-Assisted Activity and Training in Children with Attention Deficit Hyperactivity Disorder	JOURNAL OF ALTERNATIVE AND COMPLEMENTARY MEDICINE			English	Article							DEFICIT/HYPERACTIVITY DISORDER; FUNCTIONAL CONNECTIVITY; CEREBRAL-PALSY; MOTOR-SKILLS; THERAPY; FMRI; INDIVIDUALS; RELIABILITY; INHIBITION; EXERCISE	Objectives: Equine-assisted activity and training (EAAT) is thought to improve body balance and clinical symptoms in children with attention deficit hyperactivity disorder (ADHD). The study hypostheses were that EAAT would improve the clinical symptoms and gait balance in children with ADHD and that these improvements would be associated with increased brain connectivity within the balance circui…	[Hyun, Gi Jung; Park, Jeong Ha; Kang, Kyoung Doo; Kim, Sun Mi; Han, Doug Hyun] Chung Ang Univ Hosp, Dept Psychiat, 102 Heukseok Ro, Seoul 06973, South Korea; [Jung, Tae-Woon] JeonJu KiJeon Coll, Dept Therapeut Riding, Jeonju, South Korea; [Kang, Kyoung Doo] Chung Ang Univ, Dept Ind Acad Cooperat, Seoul 156756, South Korea; [Son, Young Don] Gachon Univ, Dept Biomed Engn, Inchon, South Korea; [Cheo…	Chung Ang University; Chung Ang University Hospital; Chung Ang University; Gachon University; Sahmyook University; Seoul National University (SNU); Seoul National University Hospital	Han, DH (corresponding author), Chung Ang Univ Hosp, Dept Psychiat, 102 Heukseok Ro, Seoul 06973, South Korea.	hduk70@gmail.com	Son, Young-Don/AAH-9237-2019		Korea Creative Content Agency [R2014040055]; Korean Health Technology R&D Project, Ministry of Health & Welfare, Republic of Korea [A120013]	Korea Creative Content Agency(Korea Creative Content Agency (KOCCA)); Korean Health Technology R&D Project, Ministry of Health & Welfare, Republic of Korea	This study was supported by the Korea Creative Content Agency (grant no. R2014040055) and Korean Health Technology R&D Project, Ministry of Health & Welfare, Republic of Korea (A120013).		49	17	17	3	54	MARY ANN LIEBERT, INC	NEW ROCHELLE	140 HUGUENOT STREET, 3RD FL, NEW ROCHELLE, NY 10801 USA	1075-5535	1557-7708		J ALTERN COMPLEM MED	J. Altern. Complement Med.	APR 1	2016	22	4
J	Murphy, L; Wilson, J; Greenberg, S				Murphy, Lynne; Wilson, Jacqueline; Greenberg, Stacey			Equine-Assisted Experiential Learning in Occupational Therapy Education	JOURNAL OF EXPERIENTIAL EDUCATION			English	Article						experiential learning; occupational therapy education; equine-assisted occupational therapy	ADOLESCENTS; LAB	Equine-assisted occupational therapy (EAOT) employs horse and human cooperation in activities that facilitate social, emotional, and cognitive development. The potential benefits of equine-assisted activities for students may influence the development of these types of skills in professional occupational therapy practice. This study explored the experience of students who participated in EAOT, re…	[Murphy, Lynne] East Carolina Univ, Dept Occupatinoal Therapy, Greenville, NC USA; [Wilson, Jacqueline] Towson Univ, Inst Well Being, Dept Occupat Therapy & Occupat Sci, Towson, MD USA; [Wilson, Jacqueline] Towson Univ, Inst Well Being, Dept Occupat Therapy & Occupat Sci, Occupat Therapy Ctr, Towson, MD USA; [Greenberg, Stacey] Childrens Spot, Baltimore, MD USA	University of North Carolina; East Carolina University; University System of Maryland; Towson University; University System of Maryland; Towson University	Murphy, L (corresponding author), East Carolina Univ, 3305J Hlth Sci Bldg,600 Moye Blvd, Greenville, NC 27834 USA.	Murphylyn16@ecu.edu							23	9	9	0	14	SAGE PUBLICATIONS INC	THOUSAND OAKS	2455 TELLER RD, THOUSAND OAKS, CA 91320 USA	1053-8259	2169-009X		J EXP EDUC	J. Exp. Educ.	DEC	2017	40	4
J	Rigby, BR; Davis, RW; Bittner, MD; Harwell, RW; Leek, EJ; Johnson, GA; Nichols, DL				Rigby, B. Rhett; Davis, Ronald W.; Bittner, Melissa D.; Harwell, Robin W.; Leek, Eileen J.; Johnson, Geoben A.; Nichols, David L.			Changes in Motor Skill Proficiency After Equine-Assisted Activities and Brain-Building Tasks in Youth With Neurodevelopmental Disorders	FRONTIERS IN VETERINARY SCIENCE			English	Article						adolescents; children; equine-assisted activities; motor proficiency; neurodevelopmental; plasticity; therapeutic horseback riding	AUTISM SPECTRUM DISORDER; PHYSICAL-ACTIVITY; CEREBRAL-PALSY; SEDENTARY BEHAVIORS; SHORT-FORM; CHILDREN; CHILDHOOD; ADOLESCENTS; OBESITY; INTERVENTION	There is a lack of current research to support the efficacy of a combination of equine-assisted activities (EAA) and brain building activities to influence motor skill competencies in youth with neurodevelopmental disorders (ND). The primary objective of this study was to quantify changes in motor skill proficiency before and after 8 weeks of EAA and brain-building activities in youth with ND. A …	[Rigby, B. Rhett; Davis, Ronald W.; Johnson, Geoben A.; Nichols, David L.] Texas Womans Univ, Sch Hlth Promot & Kinesiol, Denton, TX 76204 USA; [Bittner, Melissa D.] Calif State Univ Long Beach, Dept Kinesiol, Long Beach, CA 90840 USA; [Harwell, Robin W.; Leek, Eileen J.] Mangait Therapeut Horsemanship, Mckinney, TX USA	Texas Womans University; California State University System; California State University Long Beach	Rigby, BR (corresponding author), Texas Womans Univ, Sch Hlth Promot & Kinesiol, Denton, TX 76204 USA.	brigby@twu.edu							57	4	4	1	12	FRONTIERS MEDIA SA	LAUSANNE	AVENUE DU TRIBUNAL FEDERAL 34, LAUSANNE, CH-1015, SWITZERLAND		2297-1769		FRONT VET SCI	Front. Vet. Sci.	JAN 31	2020	7
J	Amado-Fuentes, M; Gozalo, M; Garcia-Gomez, A; Barrios-Fernandez, S				Amado-Fuentes, Maria; Gozalo, Margarita; Garcia-Gomez, Andres; Barrios-Fernandez, Sabina			Impact of Equine-Assisted Interventions on Heart Rate Variability in Two Participants with 22q11.2 Deletion Syndrome: A Pilot Study	CHILDREN-BASEL			English	Article						equine-assisted interventions; stress; heart rate variability; rare diseases; 22q11.2 deletion syndrome	AUTISM SPECTRUM DISORDER; MEMORY IMPAIRMENTS; CHILDREN; ADOLESCENTS; STRESS; THERAPY; ANXIETY; HRV; CORTISOL; ADULTS	People with disabilities due to genetic origin often present high levels of stress: non-pharmacological interventions such as Equine-Assisted Interventions (EAI) may be a useful strategy. The objective of this pilot study was to evaluate stress levels in two participants with 22q11.2 deletion syndrome diagnosis, immediately after carrying out the EAI. A single case experimental design methodology…	[Amado-Fuentes, Maria; Gozalo, Margarita] Univ Extremadura, Psychol & Anthropol Dept, Caceres 10003, Spain; [Garcia-Gomez, Andres] Univ Extremadura, Occupat Stress Psychopathol & Emot WellBeing GRES, Badajoz 06006, Spain; [Barrios-Fernandez, Sabina] Univ Extremadura, Social Impact & Innovat Hlth InHEALTH Res Grp, Caceres 10003, Spain	Universidad de Extremadura; Universidad de Extremadura; Universidad de Extremadura	Gozalo, M (corresponding author), Univ Extremadura, Psychol & Anthropol Dept, Caceres 10003, Spain.;Garcia-Gomez, A (corresponding author), Univ Extremadura, Occupat Stress Psychopathol & Emot WellBeing GRES, Badajoz 06006, Spain.	mamadofu@alumnos.unex.es; mgozalo@unex.es; agarcil9@unex.es; sabinabarrios@unex.es	Amado, María/HSF-6749-2023; Barrios-Fernandez, Sabina/AAX-5062-2020; García-Gómez, Andrés/ABB-6780-2020	Amado, María/0000-0001-9839-5423; Barrios-Fernandez, Sabina/0000-0001-7128-5451; García-Gómez, Andrés/0000-0001-8116-4629; Gozalo, Margarita/0000-0003-0823-6344					81	1	1	0	10	MDPI	BASEL	ST ALBAN-ANLAGE 66, CH-4052 BASEL, SWITZERLAND		2227-9067		CHILDREN-BASEL	Children-Basel	NOV	2021	8	11
J	Homnick, DN; Henning, KM; Swain, CV; Homnick, TD				Homnick, Douglas N.; Henning, Kim M.; Swain, Charlene V.; Homnick, Tamara D.			Effect of Therapeutic Horseback Riding on Balance in Community-Dwelling Older Adults with Balance Deficits	JOURNAL OF ALTERNATIVE AND COMPLEMENTARY MEDICINE			English	Article							EXERCISE; CONFIDENCE; PERFORMANCE; MOBILITY; FALLS; GAIT	Objectives: Falls are an important cause of morbidity in older adults. Equine-assisted activities including therapeutic riding (TR) benefit balance and neuromuscular control in patients with neurological disabilities but have not been systematically studied in older adults at greater risk for falls due to balance deficits. The effect of an 8-week TR program on measures of balance and quality of l…	[Homnick, Douglas N.] Western Michigan Univ, Sch Med, Kalamazoo, MI 49008 USA; [Henning, Kim M.; Swain, Charlene V.; Homnick, Tamara D.] Cheff Therapeut Riding Ctr, Augusta, MI USA	Western Michigan University	Homnick, DN (corresponding author), Western Michigan Univ, Sch Med, 1000 Oakland Dr, Kalamazoo, MI 49008 USA.	douglas.homnick@med.wmich.edu			The Cheff Therapeutic Riding Center	The Cheff Therapeutic Riding Center	The Cheff Therapeutic Riding Center.		22	19	19	0	33	MARY ANN LIEBERT, INC	NEW ROCHELLE	140 HUGUENOT STREET, 3RD FL, NEW ROCHELLE, NY 10801 USA	1075-5535	1557-7708		J ALTERN COMPLEM MED	J. Altern. Complement Med.	JUL	2013	19	7
J	Peters, BC; Wood, W; Hepburn, S; Merritt, T				Peters, B. Caitlin; Wood, Wendy; Hepburn, Susan; Merritt, Tamara			The Feasibility and Acceptability of Occupational Therapy in an Equine Environment for Youth with Autism Spectrum Disorder	RESEARCH IN AUTISM SPECTRUM DISORDERS			English	Article						Feasibility; Acceptability; Equine-assisted therapy; Hippotherapy; Equine-assisted services; Occupational therapy	INTERVENTIONS; CHILDREN	Background: Equine-assisted services are promising, yet supporting research is limited. This Phase 2 study sought to assess the feasibility and acceptability of the newly manualized intervention and assessment protocol for occupational therapy in an equine environment for youth with autism spectrum disorder (ASD). Method: A multi-site randomized controlled design was implemented. Twenty-four yout…	[Peters, B. Caitlin; Wood, Wendy] Colorado State Univ, Temple Grandin Equine Ctr, Dept Anim Sci, 735 S Overland Trail, Ft Collins, CO 80523 USA; [Wood, Wendy] Colorado State Univ, Temple Grandin Equine Ctr, Dept Occupat Therapy, 735 S Overland Trail, Ft Collins, CO 80523 USA; [Hepburn, Susan] Colorado State Univ, Dept Human Dev & Family Studies, 1570 Campus Delivery, Ft Collins, CO 80523 USA; [Me…	Colorado State University; Colorado State University; Colorado State University	Peters, BC (corresponding author), Colorado State Univ, Temple Grandin Equine Ctr, Dept Anim Sci, 735 S Overland Trail, Ft Collins, CO 80523 USA.	Caiti.Peters@colostate.edu		Peters, B. Caitlin/0000-0001-5145-2929	Horses and Humans Research Foundation; Carl and Caroline Swanson Foundation	Horses and Humans Research Foundation; Carl and Caroline Swanson Foundation	The authors would like to thank the families who participated in this study. We also thank our colleagues at Hearts and Horses Therapeutic Riding Center, My Heroes Therapy, and Temple Grandin Equine Center for making this study possible. Finally, we thank the Horses and Humans Research Foundation and the Carl and Caroline Swanson Foundation for funding the study. Sponsors were not involved in stu…		14	4	4	9	40	ELSEVIER SCI LTD	OXFORD	THE BOULEVARD, LANGFORD LANE, KIDLINGTON, OXFORD OX5 1GB, OXON, ENGLAND	1750-9467	1878-0237		RES AUTISM SPECT DIS	Res. Autism Spectr. Disord.	FEB	2021	80
J	Rankins, EM; Wickens, CL; McKeever, KH; Malinowski, K				Rankins, Ellen M.; Wickens, Carissa L.; McKeever, Kenneth H.; Malinowski, Karyn			A Survey of Horse Selection, Longevity, and Retirement in Equine-Assisted Services in the United States	ANIMALS			English	Article						horse; therapeutic riding; EAAT; EAS; behavior		Simple Summary The aim of this study was to provide information about horses and ponies in equine-assisted services (EAS), particularly in the areas of selection, longevity, and retirement as little published information exists about this sector of the United States horse industry. Survey results revealed centers do use selection procedures when evaluating horses which often included initial scre…	[Rankins, Ellen M.; McKeever, Kenneth H.; Malinowski, Karyn] Rutgers State Univ, Rutgers Equine Sci Ctr, Dept Anim Sci, New Brunswick, NJ 08901 USA; [Wickens, Carissa L.] Univ Florida, Dept Anim Sci, Gainesville, FL 32611 USA	Rutgers State University System; Rutgers New Brunswick; State University System of Florida; University of Florida	Rankins, EM (corresponding author), Rutgers State Univ, Rutgers Equine Sci Ctr, Dept Anim Sci, New Brunswick, NJ 08901 USA.	ellen.rankins@rutgers.edu; cwickens@ufl.edu; mckeever@sebs.rutgers.edu; karynmal@njaes.rutgers.edu	Rankins, Ellen/HDO-1649-2022	Rankins, Ellen/0000-0002-3093-0060					27	5	5	0	8	MDPI	BASEL	ST ALBAN-ANLAGE 66, CH-4052 BASEL, SWITZERLAND	2076-2615			ANIMALS-BASEL	Animals	AUG	2021	11	8
J	Contalbrigo, L; Borgi, M; De Santis, M; Collacchi, B; Tuozzi, A; Toson, M; Redaelli, V; Odore, R; Vercelli, C; Stefani, A; Luzi, F; Valle, E; Cirulli, F				Contalbrigo, Laura; Borgi, Marta; De Santis, Marta; Collacchi, Barbara; Tuozzi, Adele; Toson, Marica; Redaelli, Veronica; Odore, Rosangela; Vercelli, Cristina; Stefani, Annalisa; Luzi, Fabio; Valle, Emanuela; Cirulli, Francesca			Equine-Assisted Interventions (EAIs) for Children with Autism Spectrum Disorders (ASD): Behavioural and Physiological Indices of Stress in Domestic Horses (Equus caballus) during Riding Sessions	ANIMALS			English	Article						equine-assisted interventions; horse; autism; infrared thermography; behaviour; heart rate; heart rate variability; welfare; cortisol; catecholamines	HEART-RATE-VARIABILITY; EYE TEMPERATURE; RESPONSES; COMMUNICATION; ASSOCIATION; VALIDATION; ENDOCRINE; THERAPIES; CORTISOL; EFFICACY	Simple Summary Equine-assisted interventions (EAIs) are gaining increasing attention as complementary practices in autism spectrum disorders (ASD) as they can provide physical and psychological enrichment to children. However, ASD children could manifest inappropriate behaviours, potentially affecting the welfare of horses. This multicentre study aimed to investigate behavioural and physiological…	[Contalbrigo, Laura; De Santis, Marta; Toson, Marica; Stefani, Annalisa] Ist Zooprofilatt Sperimentale Venezie, Viale Univ 10, I-35020 Legnaro, Italy; [Borgi, Marta; Collacchi, Barbara; Tuozzi, Adele; Cirulli, Francesca] Ist Super Sanita, Ctr Behav Sci & Mental Hlth, Viale Regina Elena 299, I-00161 Rome, Italy; [Redaelli, Veronica; Luzi, Fabio] One Hlth Unit, Dept Biomed Surg & Dent Sci, Via Pasc…	IZS delle Venezie; Istituto Superiore di Sanita (ISS); University of Turin	Contalbrigo, L (corresponding author), Ist Zooprofilatt Sperimentale Venezie, Viale Univ 10, I-35020 Legnaro, Italy.	lcontalbrigo@izsvenezie.it; marta.borgi@iss.it; mdesantis@izsvenezie.it; barbara.collacchi@iss.it; adele.tuozzi@gmail.com; mtoson@izsvenezie.it; veronica.redaelli@unimi.it; rosangela.odore@unito.it; cristina.vercelli@unito.it; astefani@izsvenezie.it; fabio.luzi@unimi.it; emanuela.valle@unito.it; francesca.cirulli@iss.it	redaelli, veronica/O-6864-2017; Stefani, Annalisa/AAA-3371-2021; De Santis, Marta/AAL-2679-2020; redaelli, veronica/IZD-8787-2023; Contalbrigo, Laura/HKE-2833-2023; valle, emanuela/AFX-9345-2022; COLLACCHI, BARBARA/AAC-4491-2022; cirulli, francesca/H-5992-2019; Cirulli, Francesca/B-1581-2013; Borgi, Marta/J-9249-2016	redaelli, veronica/0000-0001-6884-112X; Stefani, Annalisa/0000-0002-8071-0285; De Santis, Marta/0000-0002-0630-6153; redaelli, veronica/0000-0001-6884-112X; Contalbrigo, Laura/0000-0003-2221-9970; valle, emanuela/0000-0002-5519-3554; COLLACCHI, BARBARA/0000-0001-6330-6283; cirulli, francesca/0000-0001-9440-1873; Cirulli, Francesca/0000-0001-9440-1873; Tuozzi, Adele/0000-0002-0120-5054; Borgi, Mar…	Italian Ministry of Health [RC 2013/13]	Italian Ministry of Health(Ministry of Health, Italy)	This research was funded by the Italian Ministry of Health, grant number RC 2013/13.		73	8	8	11	52	MDPI	BASEL	ST ALBAN-ANLAGE 66, CH-4052 BASEL, SWITZERLAND	2076-2615			ANIMALS-BASEL	Animals	JUN	2021	11	6
J	Suk, MH; Kwon, JY				Suk, Min-Hwa; Kwon, Jeong-Yi			Effect of Equine-Assisted Activities and Therapies on Cardiorespiratory Fitness in Children with Cerebral Palsy: A Randomized Controlled Trial	JOURNAL OF INTEGRATIVE AND COMPLEMENTARY MEDICINE			English	Article; Proceedings Paper	Online Autumn Conference of Korean-Academy-of-Rehabilitation-Medicine	OCT, 2020	ELECTR NETWORK			equine-assisted activities and therapies; cerebral palsy; cardiorespiratory fitness	RESTING HEART-RATE; PHYSICAL-ACTIVITY; CARDIOVASCULAR-DISEASE; SEDENTARY BEHAVIOR; OBJECTIVE MEASURES; MOTOR FUNCTION; AGED CHILDREN; ALL-CAUSE; RELIABILITY; EXERCISE	Objectives: To determine the effects of an equine-assisted activities and therapies (EAAT) program on cardiorespiratory fitness (CRF) in children with cerebral palsy (CP). Design: An evaluator-blinded, parallel, two-arm, randomized controlled clinical trial with 1:1 randomization. Settings/Location: A tertiary university hospital and a local arena. Subjects: Forty-six children with CP (24 boys an…	[Suk, Min-Hwa] Seoul Natl Univ Educ, Dept Phys Educ, Seoul, South Korea; [Kwon, Jeong-Yi] Sungkyunkwan Univ, Samsung Med Ctr, Dept Phys & Rehabil Med, Sch Med, 81 Irwon Ro, Seoul 06351, South Korea	Sungkyunkwan University (SKKU); Samsung Medical Center	Kwon, JY (corresponding author), Sungkyunkwan Univ, Samsung Med Ctr, Dept Phys & Rehabil Med, Sch Med, 81 Irwon Ro, Seoul 06351, South Korea.	jeongyi.kwon@samsung.com		Kwon, Jeong-Yi/0000-0003-2011-8834	National Research Foundation of Korea Grant - Korean government [2017R1A2B4004615]; National Research Foundation of Korea [2017R1A2B4004615] Funding Source: Korea Institute of Science & Technology Information (KISTI), National Science & Technology Information Service (NTIS)	National Research Foundation of Korea Grant - Korean government(National Research Foundation of Korea); National Research Foundation of Korea(National Research Foundation of Korea)	This research was supported by the National Research Foundation of Korea Grant funded by the Korean government (2017R1A2B4004615).		35	2	2	2	3	MARY ANN LIEBERT, INC	NEW ROCHELLE	140 HUGUENOT STREET, 3RD FL, NEW ROCHELLE, NY 10801 USA	2768-3605	2768-3613		J INTEGR COMPLEMENT	J. Integr. Complement. Med.	JAN	2022	28	1
J	Mendonça, T; Bienboire-Frosini, C; Kowalczyk, I; Leclercq, J; Arroub, S; Pageat, P				Mendonca, Tiago; Bienboire-Frosini, Cecile; Kowalczyk, Izabela; Leclercq, Julien; Arroub, Sana; Pageat, Patrick			Equine Activities Influence Horses' Responses to Different Stimuli: Could This Have an Impact on Equine Welfare?	ANIMALS			English	Article						behavior; horse; equitation; heart rate variability; reactivity; welfare	HEART-RATE-VARIABILITY; PHYSIOLOGICAL-RESPONSES; ASSISTED THERAPY; STRESS; CORTISOL; RIDER; BEHAVIOR; ANIMALS; ASSOCIATION; PERFORMANCE	Simple Summary Horses are required to perform a wide variety of activities. Training a horse for these activities may influence the horse's perception of and reactions to different stimuli. This study investigated the reactivity and emotional responses of horses involved by humans in different equine activities (dressage, jumping, eventing and equine-assisted activity/therapy) by studying their p…	[Mendonca, Tiago; Bienboire-Frosini, Cecile] Res Inst Semiochem & Appl Ethol IRSEA, Behav & Physiol Mech Adaptat Dept, F-84400 Apt, France; [Kowalczyk, Izabela; Leclercq, Julien] IRSEA, Anim Experimentat Dept, F-84400 Apt, France; [Arroub, Sana] IRSEA, Stat Anal Dept, F-84400 Apt, France; [Pageat, Patrick] IRSEA, Semiochem Identificat & Analogs Design Dept, F-84400 Apt, France		Mendonça, T (corresponding author), Res Inst Semiochem & Appl Ethol IRSEA, Behav & Physiol Mech Adaptat Dept, F-84400 Apt, France.	t.mendonca@group-irsea.com; c.frosini@group-irsea.com; izabela.kowalczyk@cea.fr; j.leclercq@group-irsea.com; s.arroub@group-irsea.com; p.pageat@group-irsea.com	Mendonça, Tiago/AAB-4375-2019; BIENBOIRE-FROSINI, Cecile/J-9630-2019	Mendonça, Tiago/0000-0002-5039-2132; BIENBOIRE-FROSINI, Cecile/0000-0002-7230-4471					49	12	12	1	20	MDPI	BASEL	ST ALBAN-ANLAGE 66, CH-4052 BASEL, SWITZERLAND	2076-2615			ANIMALS-BASEL	Animals	JUN	2019	9	6
J	Brubaker, L; Schroeder, K; Sherwood, D; Stroud, D; Udell, MAR				Brubaker, Lauren; Schroeder, Katy; Sherwood, Dawn; Stroud, Daniel; Udell, Monique A. R.			Horse Behavior towards Familiar and Unfamiliar Humans: Implications for Equine-Assisted Services	ANIMALS			English	Article						equus; therapy horses; equine temperament; human-animal bond	EQUUS-CABALLUS; POSITIVE REINFORCEMENT; LEARNING-THEORY; HEART-RATE; TEMPERAMENT; ATTACHMENT; THERAPY; DOGS; PERFORMANCE; STRESS	Simple Summary Research on equine-assisted services (EAS) has traditionally focused on human benefits, while relatively little research has focused on the horse's behavior and welfare. Therefore, this initial study aims to shed light on EAS horses' behavior towards familiar and unfamiliar humans and how social behaviors might connect to EAS horse selection and retention. The results demonstrate t…	[Brubaker, Lauren; Sherwood, Dawn; Udell, Monique A. R.] Oregon State Univ, Coll Agr, Anim & Rangeland Sci, Corvallis, OR 97333 USA; [Schroeder, Katy] Texas Tech Univ, Coll Agr Sci & Nat Resources, Anim & Food Sci, Lubbock, TX 79430 USA	Oregon State University; Texas Tech University System; Texas Tech University	Brubaker, L (corresponding author), Oregon State Univ, Coll Agr, Anim & Rangeland Sci, Corvallis, OR 97333 USA.	lauren.brubaker@oregonstate.edu; Katy.Schroeder@ttu.edu; dawn.sherwood@oregonstate.edu; strouddls@gmail.com; monique.udell@oregonstate.edu	Schroeder, Katy/R-8911-2019	Schroeder, Katy/0000-0002-4362-0002	Human-Animal Bond Research Initiative (HABRI) Foundation [D14HA-010]; USDA National Institute of Food and Agriculture, Multistate Project NC 1029, Applied Animal Behavior and Welfare	Human-Animal Bond Research Initiative (HABRI) Foundation; USDA National Institute of Food and Agriculture, Multistate Project NC 1029, Applied Animal Behavior and Welfare	This study was funded in part by the Human-Animal Bond Research Initiative (HABRI) Foundation, Grant D14HA-010. M.A.R.U.'s involvement was partially supported by the USDA National Institute of Food and Agriculture, Multistate Project NC 1029, Applied Animal Behavior and Welfare.		48	6	6	8	33	MDPI	BASEL	ST ALBAN-ANLAGE 66, CH-4052 BASEL, SWITZERLAND	2076-2615			ANIMALS-BASEL	Animals	AUG	2021	11	8
J	van der Steen, S; Heineman, MMP; Ernst, MJA				van der Steen, Steffie; Heineman, Merel M. P.; Ernst, Marloes J. A.			Evaluating Animal-Assisted Interventions: An Empirical Illustration of Differences between Outcome Measures	ANIMALS			English	Article						autism spectrum disorder; equine-assisted intervention; social skills; communication; parental report; observations; dose-response	AUTISM SPECTRUM DISORDER; DIFFICULTIES QUESTIONNAIRE; CHILDREN; THERAPY; COMMUNICATION; HIPPOTHERAPY; DISABILITIES; STRENGTHS; BEHAVIOR; HEALTH	Simple Summary This study compares and contrasts several outcome measures to assess the effect of an equine-assisted intervention for a child with Autism Spectrum Disorder. Before and after the equine-assisted sessions, we conducted a semi-structured interview with the participant's parents, asked parents to fill out a general screening instrument separately, and observed the participant's social…	[van der Steen, Steffie; Heineman, Merel M. P.] Univ Groningen, Dept Pedag & Educ Sci, NL-9712 TS Groningen, Netherlands; [Ernst, Marloes J. A.] Open Univ Netherlands, Dept Psychol, NL-6400 Heerlen, Netherlands	University of Groningen; Open University Netherlands	van der Steen, S (corresponding author), Univ Groningen, Dept Pedag & Educ Sci, NL-9712 TS Groningen, Netherlands.	s.van.der.steen@rug.nl		Van Der Steen, Steffie/0000-0002-7827-4525					52	4	4	2	35	MDPI	BASEL	ST ALBAN-ANLAGE 66, CH-4052 BASEL, SWITZERLAND	2076-2615			ANIMALS-BASEL	Animals	SEP	2019	9	9
J	Jeon, BJ; Son, SM				Jeon, Byoung-Jin; Son, Sung-Min			Social interaction changes in people with intellectual disabilities through the application of equine-assisted intervention in Korea	AMERICAN JOURNAL OF TRANSLATIONAL RESEARCH			English	Article						Equine-assisted intervention; intellectual disabilities; social interaction anxiety; social phobia; social avoidance and distress	INTERACTION ANXIETY SCALE; AUTISM SPECTRUM DISORDER; PHOBIA SCALE; CHILDREN; AVOIDANCE; COGNITION; FEAR	This study aims to provide basic information about the social interaction changes in people with intellectual disabilities through the application of equine-assisted intervention (EAI) in Korea. The subjects were 12 people with intellectual disabilities residing in a residential care facility in Korea. EAI was applied and consisted of communal activities and horseback riding. The intervention was…	[Jeon, Byoung-Jin] Kangwon Natl Univ, Dept Occupat Therapy, Samcheok, South Korea; [Son, Sung-Min] Joenju Kijeon Coll, Dept Occupat Therapy, Jeonju, South Korea	Kangwon National University	Son, SM (corresponding author), Joenju Kijeon Coll, Dept Occupat Therapy, 267 Jeonjucheon Seoro, Jeonju Si 54989, Jeollabuk Do, South Korea.	ertreat@naver.com							29	3	3	0	7	E-CENTURY PUBLISHING CORP	MADISON	40 WHITE OAKS LN, MADISON, WI 53711 USA	1943-8141			AM J TRANSL RES	Am. J. Transl. Res.		2021	13	4
J	Rochais, C; Lerch, N; Gueguen, L; Schmidlin, M; Bonamy, O; Grandgeorge, M; Hausberger, M				Rochais, Celine; Lerch, Noemie; Gueguen, Lea; Schmidlin, Margaux; Bonamy, Ombeline; Grandgeorge, Marine; Hausberger, Martine			Horses' Tactile Reactivity Differs According to the Type of Work: The Example of Equine-Assisted Intervention	VETERINARY SCIENCES			English	Article						animal-assisted interventions; Equus caballus; horse-human relationship; perception; von Frey filaments	BEHAVIORAL-RESPONSES; TOUCH PERCEPTION; AGE; INTERFERENCES; PIGLETS	Simple Summary How animals perceive animal-assisted interventions (AAI) has been of concern lately, especially as these activities involve many tactile stimulations. It has been shown that tactile reactivity in horses could vary greatly between individuals and could depend upon a variety of factors. Repeated tactile stimulations, according to the associated valence, may lead to lower or higher re…	[Rochais, Celine; Lerch, Noemie; Gueguen, Lea; Schmidlin, Margaux; Bonamy, Ombeline; Grandgeorge, Marine; Hausberger, Martine] Normandie Univ, Univ Rennes, EthoS Dept Ethol Anim & Humaine,UMR 6552, Stn Biol,CNRS, F-35380 Paimpont, France	Centre National de la Recherche Scientifique (CNRS); CNRS - National Institute for Biology (INSB)	Rochais, C (corresponding author), Normandie Univ, Univ Rennes, EthoS Dept Ethol Anim & Humaine,UMR 6552, Stn Biol,CNRS, F-35380 Paimpont, France.	celine.rochais@gmail.com							74	0	0	0	2	MDPI	BASEL	ST ALBAN-ANLAGE 66, CH-4052 BASEL, SWITZERLAND		2306-7381		VET SCI	Vet. Sci.	FEB	2023	10	2
J	Goodkind, J; LaNoue, M; Lee, C; Freeland, L; Freund, R				Goodkind, Jessica; LaNoue, Marianna; Lee, Christopher; Freeland, Lance; Freund, Rachel			FEASIBILITY, ACCEPTABILITY, AND INITIAL FINDINGS FROM A COMMUNITY-BASED CULTURAL MENTAL HEALTH INTERVENTION FOR AMERICAN INDIAN YOUTH AND THEIR FAMILIES	JOURNAL OF COMMUNITY PSYCHOLOGY			English	Article							COGNITIVE-BEHAVIORAL INTERVENTION; SUBSTANCE-ABUSE; PERCEIVED DISCRIMINATION; HISTORICAL TRAUMA; ADOLESCENTS; CHILDREN; STUDENTS; SUICIDE; MODEL; CARE	Through a CBPR partnership, university and American Indian (AI) tribal members developed and tested Our Life intervention to promote mental health of AI youth and their families by addressing root causes of violence, trauma, and substance abuse. Based on premises that well-being is built on a foundation of traditional cultural beliefs and practices, and that it requires a process of healing and u…	[Goodkind, Jessica; Lee, Christopher; Freeland, Lance] Univ New Mexico, Hlth Sci Ctr, Albuquerque, NM 87131 USA; [LaNoue, Marianna] Thomas Jefferson Univ, Jefferson Med Coll, Philadelphia, PA USA	University of New Mexico's Health Sciences Center; University of New Mexico; Jefferson University	Goodkind, J (corresponding author), MSC11 6145, Albuquerque, NM 87131 USA.	jgoodkind@salud.unm.edu			NIMH NIH HHS [K01 MH074816] Funding Source: Medline; NCCDPHP CDC HHS [U48 DP000061] Funding Source: Medline	NIMH NIH HHS(United States Department of Health & Human ServicesNational Institutes of Health (NIH) - USANIH National Institute of Mental Health (NIMH)); NCCDPHP CDC HHS			64	44	44	0	31	WILEY	HOBOKEN	111 RIVER ST, HOBOKEN 07030-5774, NJ USA	0090-4392	1520-6629		J COMMUNITY PSYCHOL	J. Community Psychol.	MAY	2012	40	4
J	Pálinkás, J; Szabó, IA; Soha, FR; Bagi, A; Csernátony, Z				Palinkas Judit; Szabo Istvan Andras; Soha Ferenc Rudolf; Bagi Agnes; Csernatony Zoltan			Motion parameter instrumental examination possibilities of therapeutic horses	MAGYAR ALLATORVOSOK LAPJA			Hungarian	Article							CHILDREN; EQUINE	The knowledge of motion parameters of horses is significant not only in veterinary practice, but also in equine assisted activities. According to the presently accepted hypothesis, during therapeutic horseback riding the impulse coming from the back of the horse moves the pelvis of the rider similarly as it would move during walking, and in this way aiding the development of proper walking abilit…	[Palinkas Judit; Bagi Agnes] Debreceni Egyetem, Fizioterap Tanszek, Orvos & Egeszsegtudomanyi Ctr, H-4028 Debrecen, Hungary; [Szabo Istvan Andras; Soha Ferenc Rudolf] Debreceni Egyetem Tudomanyegyetemi Karok, Szilardtest Fizika Tanszek, Debrecen, Hungary; [Palinkas Judit; Csernatony Zoltan] Debreceni Egyetem, Biomech Lab, Orvos & Egeszsegtudomanyi Ctr, Ortopediai Klin, Debrecen, Hungary	University of Debrecen; University of Debrecen	Debreceni Egyetem, Fizioterap Tanszek, Orvos & Egeszsegtudomanyi Ctr, Kassai Ut 26, H-4028 Debrecen, Hungary.	pjudit@med.unideb.hu	Szabo, Istvan A/A-7628-2013						17	0	0	0	24	MEZOGAZDA KIADO KFT	BUDAPEST	PO BOX 16, 1631 BUDAPEST, HUNGARY	0025-004X			MAGY ALLATORVOSOK	Magy. Allatorv. Lapja	APR	2011	133	4
J	Willmund, G; Zimmermann, P; Alliger-Horn, C; Varn, A; Fischer, C; Parent, I; Sobottka, A; Bering, R; Rose, C; Ströhle, A; Köhler, K				Willmund, Gerd; Zimmermann, Peter; Alliger-Horn, Christina; Varn, Alexander; Fischer, Christian; Parent, Ilka; Sobottka, Andreas; Bering, Robert; Rose, Carolyn; Stroehle, Andreas; Koehler, Kai			Equine-assisted psychotherapy with traumatized couples-improvement of relationship quality and psychological symptoms	JOURNAL OF MARITAL AND FAMILY THERAPY			English	Article						couples < populations; intervention/technique < clinical; outcome < research		Many traumatised individuals suffering from deployment related PTSD report severe problems in their relationships. Up until now, the therapeutic interventions used by the German Armed Forces have rarely targeted these problems through the integration of partners. For this reason, a Program designed specifically for couples was developed. In this prospective study equine-assisted psychotherapy was…	[Willmund, Gerd; Zimmermann, Peter; Alliger-Horn, Christina; Varn, Alexander; Rose, Carolyn; Koehler, Kai] German Armed Forces Ctr Mil Mental Hlth, Scharnhorst St 13, D-10115 Berlin, Germany; [Fischer, Christian] Mil Chaplaincy Cent Off, Berlin, Germany; [Parent, Ilka] Minds N Mot, Steinwenden, Germany; [Sobottka, Andreas; Bering, Robert] Alexianer Inst Psychotraumatol, Krefeld, Germany; [Stroehl…	Free University of Berlin; Humboldt University of Berlin; Charite Universitatsmedizin Berlin	Köhler, K (corresponding author), German Armed Forces Ctr Mil Mental Hlth, Scharnhorst St 13, D-10115 Berlin, Germany.	kk@ptzbw.org							60	2	2	1	6	WILEY	HOBOKEN	111 RIVER ST, HOBOKEN 07030-5774, NJ USA	0194-472X	1752-0606		J MARITAL FAM THER	J. Marital Fam. Ther.	OCT	2021	47	4
J	Marchand, WR; Joubert, K; Smith, J; Nazarenko, E; Klinger, W; Sheppard, S; Hoopes, KH				Marchand, William R.; Joubert, Katryna; Smith, Judy; Nazarenko, Elena; Klinger, William; Sheppard, Stephen; Hoopes, Karl H.			A Pilot Observational Study of Implementing an Equine-A ssisted Services Program Within a VA Medical Center Residential Substance Use Disorder Treatment Program	MILITARY MEDICINE			English	Article; Early Access							POSTTRAUMATIC-STRESS-DISORDER; PROLONGED EXPOSURE THERAPY; ASSISTED THERAPY; MENTAL-HEALTH; VETERANS; ANXIETY; MILITARY; INTERVENTION; PREVALENCE; SYMPTOMS	Introduction The aim of this observational pilot study was to assess the safety, feasibility, preliminary outcomes, and predictors of participant response as a result of implementing an equine-assisted intervention within a residential substance abuse treatment program at a large Veterans Administration medical center. A secondary aim was to evaluate psychological instruments for use in future, m…	[Marchand, William R.; Nazarenko, Elena] VA Salt Lake City Hlth Care Syst, VISN 19 Whole Hlth Flagship Site, Salt Lake City, UT 84148 USA; [Marchand, William R.] Univ Utah, Dept Psychiat, Salt Lake City, UT 84108 USA; [Marchand, William R.; Smith, Judy; Hoopes, Karl H.] Utah State Univ, Dept Anim Dairy & Vet Sci, Logan, UT 84322 USA; [Joubert, Katryna; Klinger, William; Sheppard, Stephen] VA Salt…	US Department of Veterans Affairs; Utah System of Higher Education; University of Utah; Utah System of Higher Education; Utah State University; US Department of Veterans Affairs	Marchand, WR (corresponding author), VA Salt Lake City Hlth Care Syst, VISN 19 Whole Hlth Flagship Site, Salt Lake City, UT 84148 USA.;Marchand, WR (corresponding author), Univ Utah, Dept Psychiat, Salt Lake City, UT 84108 USA.;Marchand, WR (corresponding author), Utah State Univ, Dept Anim Dairy & Vet Sci, Logan, UT 84322 USA.			Nazarenko, Elena/0000-0003-1371-4320	Utah State University Equine and Human Sciences Program; VA Salt Lake City Health Care System Mental Health and Whole Health Services	Utah State University Equine and Human Sciences Program; VA Salt Lake City Health Care System Mental Health and Whole Health Services	The project was made possible by support from the Utah State University Equine and Human Sciences Program and the VA Salt Lake City Health Care System Mental Health and Whole Health Services.		37	6	6	3	5	OXFORD UNIV PRESS	OXFORD	GREAT CLARENDON ST, OXFORD OX2 6DP, ENGLAND	0026-4075	1930-613X		MIL MED	Milit. Med.	2022 MAR 1	2022
J	Beetz, A; Winkler, N; Julius, H; Uvnäs-Moberg, K; Kotrschal, K				Beetz, Andrea; Winkler, Nora; Julius, Henri; Uvnas-Moberg, Kerstin; Kotrschal, Kurt			A Comparison of Equine-Assisted Intervention and Conventional Play-Based Early Intervention for Mother-Child Dyads with Insecure Attachment	JOURNAL OF OCCUPATIONAL THERAPY SCHOOLS AND EARLY INTERVENTION			English	Article						animal-assisted therapy; attachment; early intervention; Equine-Assisted Intervention; therapeutic riding	INFANT ATTACHMENT; OXYTOCIN; DISORDERS; DOGS; ADOLESCENTS; PREVALENCE; CORTISOL; PARENT; RISK	Early interventions aim at promoting a good mother-child relationship as basis for a good socio-emotional development, especially in high-risk populations, and at correcting already unfavorable patterns of interaction and are common today. Insecure attachment, both of the child and of the mother, has been identified as a risk factor for early regulation disorders and further child development. Ba…	[Beetz, Andrea; Julius, Henri] Univ Rostock, Dept Special Educ, ISER, August Bebel Str 28, D-18055 Rostock, Germany; [Beetz, Andrea; Kotrschal, Kurt] Univ Vienna, Dept Behav Biol, Vienna, Austria; [Winkler, Nora] Univ Jena, Dept Psychol, Jena, Germany; [Uvnas-Moberg, Kerstin] Swedish Univ Agr, Dept Anim Environm & Hlth, Skara, Sweden; [Uvnas-Moberg, Kerstin] Univ Skovde, Sch Life Sci, Skovde, Swe…	University of Rostock; University of Vienna; Friedrich Schiller University of Jena; Swedish University of Agricultural Sciences; University of Skovde	Beetz, A (corresponding author), Univ Rostock, Dept Special Educ, ISER, August Bebel Str 28, D-18055 Rostock, Germany.	andrea.m.beetz@gmail.com			Horses and Humans Research Foundation	Horses and Humans Research Foundation	This research was supported by a research grant of the Horses and Humans Research Foundation.		79	5	5	1	17	ROUTLEDGE JOURNALS, TAYLOR & FRANCIS LTD	ABINGDON	2-4 PARK SQUARE, MILTON PARK, ABINGDON OX14 4RN, OXON, ENGLAND	1941-1243	1941-1251		J OCC THER SCH EARLY	J. Occup. Ther. Sch. Early. Interv.		2015	8	1
J	Jang, B; Song, J; Kim, J; Kim, S; Lee, J; Shin, HY; Kwon, JY; Kim, YH; Joung, YS				Jang, Byongsu; Song, Jihye; Kim, Jiwon; Kim, Seonwoo; Lee, Jiyoung; Shin, Hye-Yeon; Kwon, Jeong-Yi; Kim, Yun-Hee; Joung, Yoo-Sook			Equine-Assisted Activities and Therapy for Treating Children with Attention-Deficit/Hyperactivity Disorder	JOURNAL OF ALTERNATIVE AND COMPLEMENTARY MEDICINE			English	Article							DEFICIT-HYPERACTIVITY-DISORDER; DEVELOPMENTAL COORDINATION DISORDER; MOTOR COORDINATION; PHYSICAL-EXERCISE; ADHD; ADOLESCENTS; METHYLPHENIDATE; PSYCHOTHERAPY; STIMULATION; ACTIVATION	Objective: To investigate clinical effects of equine-assisted activities and therapy (EAA/T) for treating attention-deficit/hyperactivity disorder (ADHD) in children age 6-13 years. Methods: This 12-week, prospective, open-label trial included 24 sessions of EAA/T. Twenty participants (19 boys and 1 girl) completed 12 weeks of EAA/T. Various clinical tests were administered at baseline and after …	[Jang, Byongsu; Song, Jihye] Hae Sol Psychiat Clin, Seoul, South Korea; [Kim, Jiwon; Kim, Seonwoo] Samsung Biomed Res Inst, Seoul, South Korea; [Lee, Jiyoung; Shin, Hye-Yeon] Samsung RD Ctr, Samsung Equestrian Team, Gunpo Si, Gyeonggi Do, South Korea; [Kwon, Jeong-Yi; Kim, Yun-Hee] Sungkyunkwan Univ, Sch Med, Samsung Med Ctr, Dept Phys & Rehabil Med, Seoul, South Korea; [Joung, Yoo-Sook] Sungkyun…	Sungkyunkwan University (SKKU); Samsung Medical Center; Sungkyunkwan University (SKKU); Samsung Medical Center; Sungkyunkwan University (SKKU); Samsung Medical Center	Joung, YS (corresponding author), Sungkyunkwan Univ, Sch Med, Samsung Med Ctr, Dept Psychiat, 81 Irwon Ro, Seoul 135710, South Korea.	yschoung@skku.edu	Kim, Yun-Hee/GVS-6426-2022; kim, seonwoo/IWE-3812-2023; Kim, Yun Hee/F-4600-2014		Korea racing authority	Korea racing authority	This study was conducted by 2013 special reserve fund of Korea racing authority.		50	25	26	6	73	MARY ANN LIEBERT, INC	NEW ROCHELLE	140 HUGUENOT STREET, 3RD FL, NEW ROCHELLE, NY 10801 USA	1075-5535	1557-7708		J ALTERN COMPLEM MED	J. Altern. Complement Med.	SEP 1	2015	21	9
J	Rudd, C; Wheeler, B; Pasiuk, E; Schroeder, K				Rudd, Christine; Wheeler, Bailey; Pasiuk, Emma; Schroeder, Katy			An Initial Survey of Volunteer Perceptions of Horses in Equine-Assisted Services: Volunteer Experiences, Training, and Educational Needs	JOURNAL OF EQUINE VETERINARY SCIENCE			English	Article						Equine -assisted services; Equine behavior; Volunteers; Education; Welfare	UNITED-STATES; HANDLER; STRESS; DOGS	Equine-Assisted Services (EAS) gained a foothold in the healthcare industry as a unique modality address-ing the physical, cognitive, and psychological health issues for people across the lifespan. These services require a team approach, with volunteer support playing a prominent role in service delivery. Volunteers are a precious resource for EAS programs and step into a variety of support roles…	[Rudd, Christine; Wheeler, Bailey; Pasiuk, Emma; Schroeder, Katy] Texas Tech Univ, Dept Anim & Food Sci, Lubbock, TX USA; [Schroeder, Katy] Univ Iowa, Dept Counselor Educ, Iowa City, IA 52242 USA	Texas Tech University System; Texas Tech University; University of Iowa	Schroeder, K (corresponding author), Univ Iowa, Dept Counselor Educ, Iowa City, IA 52242 USA.	kathryn-schroeder-1@uiowa.edu	Schroeder, Katy/R-8911-2019	Wheeler, Bailey/0000-0002-3798-8812; Schroeder, Katy/0000-0002-4362-0002					32	0	0	2	2	ELSEVIER SCIENCE INC	NEW YORK	STE 800, 230 PARK AVE, NEW YORK, NY 10169 USA	0737-0806	1542-7412		J EQUINE VET SCI	J. Equine Vet. Sci.	OCT	2022	117
J	Diaz, L; Gormley, MA; Coleman, A; Sepanski, A; Corley, H; Perez, A; Litwin, AH				Diaz, Liam; Gormley, Mirinda Ann; Coleman, Ashley; Sepanski, Abby; Corley, Heather; Perez, Angelica; Litwin, Alain H. H.			Equine-assisted services for individuals with substance use disorders: a scoping review	SUBSTANCE ABUSE TREATMENT PREVENTION AND POLICY			English	Review						Equine-assisted services; Horse-assisted therapy; Equine-assisted psychotherapy; Substance use disorder; Substance use disorder treatment	THERAPY; PSYCHOTHERAPY; DISPARITIES; COMPLETION; ANXIETY; ABUSE	The implementation of equine-assisted services (EAS) during treatment for psychological disorders has been frequently documented; however, little is known about the effect of EAS on outcomes for populations with substance use disorder (SUD). The purpose of this scoping review was to synthesize existing literature reporting the effects of EAS when incorporated into SUD treatment. This review follo…	[Diaz, Liam; Gormley, Mirinda Ann; Coleman, Ashley; Sepanski, Abby; Perez, Angelica; Litwin, Alain H. H.] Addict Med Ctr, Prisma Hlth, 876 Faris Rd, Greenville, SC 29605 USA; [Gormley, Mirinda Ann] Dept Emergency Med, Prisma Hlth, 701 Grove Rd, Greenville, SC 29605 USA; [Gormley, Mirinda Ann] Clemson Univ Coll Behav, Social & Hlth Sci, Dept Publ Hlth Sci, 503 Edwards Hall, Clemson, SC 29631 USA; …	Greenville Health System; Greenville Health System; Greenville Health System	Diaz, L; Litwin, AH (corresponding author), Addict Med Ctr, Prisma Hlth, 876 Faris Rd, Greenville, SC 29605 USA.;Litwin, AH (corresponding author), Clemson Univ Sch Hlth Res, 605 Grove Rd, Suite 301, Greenville, SC 29605 USA.;Litwin, AH (corresponding author), Univ South Carolina Sch Med Greenville, Dept Med, 701 Grove Rd, Greenville, SC 29605 USA.;Litwin, AH (corresponding author), Dept Internal…	Liam.Diaz2@PrismaHealth.org; Alain.Litwin@PrismaHealth.org		Litwin, Alain/0000-0002-6717-0288	Addiction Medicine Center at Prisma Health in Greenville, South Carolina	Addiction Medicine Center at Prisma Health in Greenville, South Carolina	We are grateful for the collaborative support from the Addiction Medicine Center at Prisma Health in Greenville, South Carolina. The authors also wish to recognize and thank Roberta Moran for her editorial support.		40	2	2	1	1	BMC	LONDON	CAMPUS, 4 CRINAN ST, LONDON N1 9XW, ENGLAND		1747-597X		SUBST ABUSE TREAT PR	Subst/ Abus. Treatment Prev. Pol.	DEC 14	2022	17	1
J	Ahn, B; Joung, YS; Kwon, JY; Lee, DI; Oh, S; Kim, BU; Cha, JY; Kim, JH; Lee, JY; Shin, HY; Seo, YS				Ahn, Bomi; Joung, Yoo-Sook; Kwon, Jeong-Yi; Lee, Dong Ik; Oh, Soohwan; Kim, Byoung-Uk; Cha, Jung Yoon; Kim, Ji-Hae; Lee, Ji Young; Shin, Hye Yeon; Seo, Yun Sik			Effects of equine-assisted activities on attention and quality of life in children with cerebral palsy in a randomized trial: examining the comorbidity with attention-deficit/hyperactivity disorder	BMC PEDIATRICS			English	Article						Cerebral palsy; Attention-deficit hyperactivity disorder; Equine-assisted activities	ADHD; PSYCHOTHERAPY; SYMPTOMS; EFFICACY; DEFICITS	Background: Attention problems and decreased quality of life are frequently accompanied in Cerebral Palsy (CP), which can negatively affect rehabilitation of physical disability. However, the majority of affected children remain untreated in the aspects of attention or psychosocial factors. Equine-Assisted Activities and Therapies (EAAT) use horse as a therapeutic modality including grooming as w…	[Ahn, Bomi; Joung, Yoo-Sook; Lee, Dong Ik; Oh, Soohwan; Kim, Byoung-Uk; Cha, Jung Yoon; Kim, Ji-Hae] Sungkyunkwan Univ, Sch Med, Samsung Med Ctr, Dept Psychiat, 115 Irwon Ro, Seoul 06351, South Korea; [Kwon, Jeong-Yi] Sungkyunkwan Univ, Sch Med, Dept Phys & Rehabil Med, Samsung Med Ctr, Seoul, South Korea; [Lee, Ji Young; Shin, Hye Yeon; Seo, Yun Sik] Samsung Equestrian Team, Gunposi, Gyeonggido,…	Sungkyunkwan University (SKKU); Samsung Medical Center; Sungkyunkwan University (SKKU); Samsung Medical Center	Joung, YS (corresponding author), Sungkyunkwan Univ, Sch Med, Samsung Med Ctr, Dept Psychiat, 115 Irwon Ro, Seoul 06351, South Korea.	yschoung@skku.edu			National Research Foundation of Korea (NRF) - Korea government (MSIT) [2017R1A2B4004615]; National Research Foundation of Korea [2017R1A2B4004615] Funding Source: Korea Institute of Science & Technology Information (KISTI), National Science & Technology Information Service (NTIS)	National Research Foundation of Korea (NRF) - Korea government (MSIT)(National Research Foundation of KoreaMinistry of Science, ICT & Future Planning, Republic of KoreaMinistry of Science & ICT (MSIT), Republic of Korea); National Research Foundation of Korea(National Research Foundation of Korea)	This research was supported by the National Research Foundation of Korea (NRF) grant funded by the Korea government (MSIT) (2017R1A2B4004615). The funding body had no role in the design, collection, analysis and interpretation of data and in the writing of the manuscript.		37	6	6	6	36	BMC	LONDON	CAMPUS, 4 CRINAN ST, LONDON N1 9XW, ENGLAND		1471-2431		BMC PEDIATR	BMC Pediatr.	MAR 19	2021	21	1
J	Jung, T; Park, H; Kwon, JY; Sohn, S				Jung, Taewoon; Park, Hyoungjin; Kwon, Jeong-Yi; Sohn, Sunju			The Effect of Equine Assisted Learning on Improving Stress, Health, and Coping among Quarantine Control Workers in South Korea	HEALTHCARE			English	Article						equine assisted learning; stress reduction; coping; well-being; disaster control workers	WORLD; RISK	Foot-and-Mouth Disease (FMD) and Avian Influenza (AI) frequently occur in South Korea, resulting in high levels of occupational stress among quarantine workers forced to partake in massive livestock killings. This study explored the usefulness of Equine Assisted Learning (EAL) in improving these workers' psychological and emotional functioning. A total of 51 FMD/AI control workers participated in…	[Jung, Taewoon] Yongin Univ, Dept Phys Educ, Yongin 17092, South Korea; [Park, Hyoungjin] Korea Adv Inst Sci & Technol, Dept Phys Educ Humanities & Arts, Korea Sci Acad, Busan 47162, South Korea; [Kwon, Jeong-Yi] Sungkyunkwan Univ, Dept Phys & Rehabil Med, Sch Med, Suwon 16419, South Korea; [Sohn, Sunju] Cheongju Univ, Dept Social Welf, Cheongju 28503, South Korea	Yongin University; Korea Advanced Institute of Science & Technology (KAIST); Sungkyunkwan University (SKKU); Cheongju University	Sohn, S (corresponding author), Cheongju Univ, Dept Social Welf, Cheongju 28503, South Korea.	ssohn124@cju.ac.kr	Park, Hyoungjin/GVT-6848-2022	Kwon, Jeong-Yi/0000-0003-2011-8834	Korea Racing Authority, grant title: The Effect of Equine Assisted Learning on Improving Stress, Health, and Coping among Quarantine ControlWorkers in South Korea	Korea Racing Authority, grant title: The Effect of Equine Assisted Learning on Improving Stress, Health, and Coping among Quarantine ControlWorkers in South Korea	This work was supported by a grant from the Korea Racing Authority, grant title: The Effect of Equine Assisted Learning on Improving Stress, Health, and Coping among Quarantine ControlWorkers in South Korea.		48	2	2	0	2	MDPI	BASEL	ST ALBAN-ANLAGE 66, CH-4052 BASEL, SWITZERLAND		2227-9032		HEALTHCARE-BASEL	Healthcare	AUG	2022	10	8
J	Haig, L; Skinner, K				Haig, Laurie; Skinner, Kelly			Use of Equine-Assisted Services to Improve Outcomes Among At-Risk and Indigenous Youth: A Scoping Review	FRONTIERS IN PUBLIC HEALTH			English	Review						youth; Indigenous health; scoping review; equine-assisted services (EAS); at-risk youth	FACILITATED PSYCHOTHERAPY; CHILDREN; HEALTH; ADOLESCENTS; HORSES; INTERVENTIONS; THERAPY; PROGRAM; BENEFIT; AUTISM	Equine-assisted services (EAS) are gaining popularity as ways to promote psychological health and social well-being. EAS may show particular promise as culturally appropriate initiatives for at-risk Indigenous youth, as they are thought to align well with Indigenous ways of knowing which place emphasis on relationships between the land and all living beings. We seek to better understand previous …	[Haig, Laurie; Skinner, Kelly] Univ Waterloo, Sch Publ Hlth Sci, Waterloo, ON, Canada	University of Waterloo	Skinner, K (corresponding author), Univ Waterloo, Sch Publ Hlth Sci, Waterloo, ON, Canada.	kskinner@uwaterloo.ca			evaluation of the Saakihitiwaac Tipenchikaywin project in Sioux Lookout, Ontario, Canada; Social Science and Humanities Research Council (SSHRC) Insight Grant [435-2017-0926]	evaluation of the Saakihitiwaac Tipenchikaywin project in Sioux Lookout, Ontario, Canada; Social Science and Humanities Research Council (SSHRC) Insight Grant(Social Sciences and Humanities Research Council of Canada (SSHRC))	Funding Funding for this scoping review was provided as part of the evaluation of the Saakihitiwaac Tipenchikaywin project in Sioux Lookout, Ontario, Canada and from a Social Science and Humanities Research Council (SSHRC) Insight Grant (File Number: 435-2017-0926; PI: KS).		63	0	0	2	4	FRONTIERS MEDIA SA	LAUSANNE	AVENUE DU TRIBUNAL FEDERAL 34, LAUSANNE, CH-1015, SWITZERLAND		2296-2565		FRONT PUBLIC HEALTH	Front. Public Health	MAR 28	2022	10
J	MacLean, B				MacLean, Barbara			Equine-assisted therapy	JOURNAL OF REHABILITATION RESEARCH AND DEVELOPMENT			English	Editorial Material									New York VA Med Ctr, New York, NY USA		MacLean, B (corresponding author), New York VA Med Ctr, New York, NY USA.	barbara.maclean@va.gov							0	19	20	3	50	JOURNAL REHAB RES & DEV	BALTIMORE	DEPT OF VETERANS AFFAIRS REHABIL RES & DEVELOP CTR 103 SOUTH GAY STREET, BALTIMORE, MD 21202-4051 USA	0748-7711			J REHABIL RES DEV	J. Rehabil. Res. Dev.		2011	48	7
J	Kelly, E; Wood, W; Stallones, L; Schmid, AA; Peters, BC				Kelly, Erin; Wood, Wendy; Stallones, Lorann; Schmid, Arlene A.; Peters, B. Caitlin			Integrating Horses in Psychotherapy for Transition-Aged Students: A Theory-Driven Logic Model	JOURNAL OF EXPERIENTIAL EDUCATION			English	Article						equine-assisted services; equine-assisted psychotherapy; transition services; social-emotional learning; experiential education	INTERVENTIONS; METAANALYSIS; IMPACT	Background: There is a lack of research on psychotherapy interventions for transition-aged students ages 18 to 21 that integrate horses or other equines in the provision of services. A critical early task in researching such complex interventions involves elucidating an intervention's critical elements and theoretical assumptions. Purpose: The purpose of this study was to develop a theory-driven …	[Kelly, Erin; Wood, Wendy; Stallones, Lorann; Schmid, Arlene A.; Peters, B. Caitlin] Colorado State Univ, Ft Collins, CO USA; [Wood, Wendy] Duke Univ, Sch Med, Durham, NC USA; [Stallones, Lorann] Colorado State Univ, Ft Collins, CO USA; [Peters, B. Caitlin] Colorado State Univ, Temple Grandin Equine Ctr, 1669 Campus Delivery, Ft Collins, CO 80523 USA	Colorado State University; Duke University; Colorado State University; Colorado State University	Peters, BC (corresponding author), Colorado State Univ, Temple Grandin Equine Ctr, 1669 Campus Delivery, Ft Collins, CO 80523 USA.	caiti.peters@colostate.edu		Peters, B. Caitlin/0000-0001-5145-2929; Kelly, Erin/0000-0003-4629-9661					31	0	0	1	1	SAGE PUBLICATIONS INC	THOUSAND OAKS	2455 TELLER RD, THOUSAND OAKS, CA 91320 USA	1053-8259	2169-009X		J EXPERIENT EDUC	J. Exp. Educ.	SEP	2023	46	3
J	Kapteijn, CM; Frippiat, T; van Beckhoven, C; van Lith, HA; Endenburg, N; Vermetten, E; Rodenburg, TB				Kapteijn, Chantal M.; Frippiat, Thibault; van Beckhoven, Cees; van Lith, Hein A. A.; Endenburg, Nienke; Vermetten, Eric; Rodenburg, T. Bas			Measuring heart rate variability using a heart rate monitor in horses (Equus caballus) during groundwork	FRONTIERS IN VETERINARY SCIENCE			English	Article						heart rate; stress; equine-assisted intervention; novel object; equine; accuracy; exercise; RMSSD	STRESS; RESPONSES; RELIABILITY; INDICATORS; THERAPY; HEALTHY; SIGNALS; WELFARE	Measuring physiological parameters of stress in horses during groundwork, for example when involved in equine-assisted interventions, is important to gain insight into the stress levels of the horses. Heart rate and heart rate variability can be used as physiological indicators of stress in horses. Heart rate monitors could be easily incorporated into practice, as they are not expensive and easy …	[Kapteijn, Chantal M.; van Lith, Hein A. A.; Endenburg, Nienke; Rodenburg, T. Bas] Univ Utrecht, Fac Vet Med, Dept Populat Hlth Sci, Anim Sci & Soc, Utrecht, Netherlands; [Frippiat, Thibault] Sportpaardenarts Equine Sports Med, Laren, Netherlands; [van Beckhoven, Cees] Heart Horses, Oisterwijk, Netherlands; [van Lith, Hein A. A.] Univ Med Ctr Utrecht, Brain Ctr, Utrecht, Netherlands; [Vermetten, …	Utrecht University; Utrecht University; Utrecht University Medical Center; Leiden University - Excl LUMC; Leiden University; Leiden University Medical Center (LUMC); Wageningen University & Research	Kapteijn, CM (corresponding author), Univ Utrecht, Fac Vet Med, Dept Populat Hlth Sci, Anim Sci & Soc, Utrecht, Netherlands.	c.m.kapteijn@uu.nl	Vermetten, Eric/B-1335-2008; Frippiat, Thibault/ISU-1705-2023	Vermetten, Eric/0000-0003-0579-4404; Frippiat, Thibault/0000-0001-6581-728X; Rodenburg, Bas/0000-0002-3371-1461					52	1	1	4	10	FRONTIERS MEDIA SA	LAUSANNE	AVENUE DU TRIBUNAL FEDERAL 34, LAUSANNE, CH-1015, SWITZERLAND		2297-1769		FRONT VET SCI	Front. Vet. Sci.	NOV 22	2022	9
J	Costa, BO; Lima, EM; Fechine, FV; Alves, APNN; de Melo, MMO; Ribeiro, WLC; Siqueira, JP; de Moraes, MO				Costa, Behatriz Odebrecht; Lima Junior, Edmar Maciel; Fechine, Francisco Vagnaldo; Negreiros Nunes Alves, Ana Paula; Oliveira de Melo, Miguel Marcos; Correia Ribeiro, Wesley Lyeverton; Siqueira, Julliano Pimentel; de Moraes Filho, Manoel Odorico			Treatment of a Traumatic Equine Wound Using Nile Tilapia (Oreochromis niloticus) Skin as a Xenograft	ACTA SCIENTIAE VETERINARIAE			Portuguese	Article						tilapia skin; healing in horses; traumatic wound	MANAGEMENT	Background: Wounds are disruptions of the normal continuity of anatomic structures, generally due to local trauma. They are extremely prevalent in animals, especially horses, and a common reason for seeking veterinary attention. Their management aims to restore the function and integrity of the affected area in the shortest possible time and cost, while providing satisfactory cosmetic results. Th…	[Costa, Behatriz Odebrecht; Fechine, Francisco Vagnaldo; Negreiros Nunes Alves, Ana Paula; de Moraes Filho, Manoel Odorico] Univ Fed Ceara UFC, Nucleo Pesquisa & Desenvolvimento Medicamentos NP, Fortaleza, Ceara, Brazil; [Lima Junior, Edmar Maciel] Univ Fed Ceara UFC, Inst Dr Jose Frota, Fortaleza, Ceara, Brazil; [Correia Ribeiro, Wesley Lyeverton] Univ Fed Ceara UFC, Dept Fisiol & Farmacol, Fort…	Universidade Federal do Ceara; Universidade Federal do Ceara; Universidade Federal do Ceara	Costa, BO (corresponding author), Univ Fed Ceara, Nucleo Pesquisa & Desenvolvimento Medicamentos NP, Fortaleza, Ceara, Brazil.	eodebrecht@gmail.com	Alves, Ana/JGM-1495-2023; Ribeiro, Wesley Lyeverton Correia/AAW-7285-2021	Ribeiro, Wesley Lyeverton Correia/0000-0002-2784-0013					14	1	1	1	16	UNIV FED RIO GRANDE DO SUL	PORTO ALEGRE RS	FAC VET, CAIXA POSTAL 15017, PORTO ALEGRE RS, 91501-570, BRAZIL	1678-0345	1679-9216		ACTA SCI VET	Acta Sci. Vet.		2020	48
J	Moretti, M; Perrone, M				Moretti, Marcela; Perrone, Marina			Animal welfare in equines according to the IPAE model	CALIDAD DE VIDA Y SALUD			Spanish	Article						Animal welfare; environmental enrichment; equine assisted interventions; equine welfare		The Equine-Assisted Interventions (IAE), are widespread in the last ten years, so it is necessary to focus on the well-being of Animals. The role of the horse in the IAE, is the extension of analog communication, works like a mirror in the expression of the participant's different moods. The IAE involves a joint work between the horse and the consultant, who are in a resolution space in the here …	[Moretti, Marcela; Perrone, Marina] Fdn Dasein, Buenos Aires, DF, Argentina		Moretti, M (corresponding author), Fdn Dasein, Buenos Aires, DF, Argentina.	fundaciondasein@gmail.com							11	0	0	0	1	UNIV FLORES	BUENOS AIRES	CAMACUA 245, BUENOS AIRES, 1406, ARGENTINA	1850-6216			CALID VIDA SALUD	CALID. VIDA SALUD		2020	13
J	Li Destri Nicosia, DMS; Bacci, ML				Li Destri Nicosia, Dora M. S.; Bacci, Maria Laura			STUDY OF THERAPEUTIC RIDING HORSES: A REVIEW	IPPOLOGIA			Italian	Review						Therapeutic Riding; wellbeing; human-animal relationship; Veterinarian's role in AAA/AAT		The present work wants to deepen some aspects related with horse's involvement in Therapies and Actitivities-Animal-Assisted (AAT/AAA); these evidences seem to be tight related with the role of veterinary practitioner in Therapeutic Riding Team. Therapeutic Riding, in agreement with the most recent psyco-motor theories, is a global therapeutic method that consider the whole person as a subject (r…	[Li Destri Nicosia, Dora M. S.; Bacci, Maria Laura] Univ Bologna, Fac Vet Med, DIMORFIPA, Dipartimento Morfofisiol Vet & Prod Anim, I-40126 Bologna, Italy	University of Bologna	Li Destri Nicosia, DMS (corresponding author), Univ Bologna, Fac Vet Med, DIMORFIPA, Dipartimento Morfofisiol Vet & Prod Anim, I-40126 Bologna, Italy.			Bacci, Maria Laura/0000-0001-6702-5868					29	0	0	1	27	EDITORE SCIVAC	CREMONA	PALAZZO TRECCHI, 26100 CREMONA, ITALY	1120-5776			IPPOLOGIA	Ippologia	MAR	2009	20	1
J	Uchiyama, H; Ohtani, N; Ohta, M				Uchiyama, Hidehiko; Ohtani, Nobuyo; Ohta, Mitsuaki			Three-dimensional analysis of horse and human gaits in therapeutic riding	APPLIED ANIMAL BEHAVIOUR SCIENCE			English	Article						Equine-facilitated interventions; Horse gait; Human gait; Three-dimensional analysis; Horse riding	CEREBRAL-PALSY; CHILDREN; HIPPOTHERAPY; PATTERNS; RIDER	Therapeutic horse riding or hippotherapy is used as an intervention for treating individuals with mental and physical disabilities. Equine-assisted interventions are based on the hypothesis that the movement of the horse's pelvis during horseback riding resembles human ambulation, and thus provides motor and sensory inputs similar to those received during human walking. However, this hypothesis h…	[Ohtani, Nobuyo; Ohta, Mitsuaki] Azabu Univ, Sch Vet Med, Lab Effect Anim Human Hlth, Chuo Ku, Sagamihara, Kanagawa 2525201, Japan; [Uchiyama, Hidehiko] Tokyo Univ Agr, Fac Agr, Lab Anim Facilitated Therapy, Atsugi, Kanagawa 2430034, Japan	Azabu University; Tokyo University of Agriculture	Ohtani, N (corresponding author), Azabu Univ, Sch Vet Med, Lab Effect Anim Human Hlth, Chuo Ku, 1-17-71 Fuchinobe, Sagamihara, Kanagawa 2525201, Japan.	ohtani@azabu-u.ac.jp							20	29	29	0	83	ELSEVIER	AMSTERDAM	RADARWEG 29, 1043 NX AMSTERDAM, NETHERLANDS	0168-1591	1872-9045		APPL ANIM BEHAV SCI	Appl. Anim. Behav. Sci.	DEC 31	2011	135	4
J	Tóth, AL; Kívés, Z; Szovák, E; Kresák, R; Jeges, S; Kertai, B; Pelyva, IZ				Toth, Akos Levente; Kives, Zsuzsanna; Szovak, Etelka; Kresak, Reka; Jeges, Sara; Kertai, Bendeguz; Pelyva, Imre Zoltan			Sense of Coherence and Self-Rated Aggression of Adolescents during the First Wave of the COVID-19 Pandemic, with a Focus on the Effects of Animal Assisted Activities	INTERNATIONAL JOURNAL OF ENVIRONMENTAL RESEARCH AND PUBLIC HEALTH			English	Article						COVID-19 pandemic; sense of coherence; aggression; animal assisted activities	GENDER-DIFFERENCES; HEALTH; COMMUNITY; CHILDREN; LIFE	The COVID-19 pandemic has caused extreme deviations from everyday life. The aim of this study was to investigate how these deviations affected adolescents' sense of coherence and their level of aggression, and whether this was influenced by their relationship with animals, especially horses. In two random samples of students from vocational schools in Hungary, taken in June 2018 and June 2020 (n1…	[Toth, Akos Levente; Kertai, Bendeguz] Univ Pecs, Fac Sci, Inst Sport Sci & Phys Educ, H-7624 Pecs, Hungary; [Kives, Zsuzsanna] Univ Pecs, Fac Hlth Sci, Inst Hlth Insurance, H-7621 Pecs, Hungary; [Szovak, Etelka; Jeges, Sara; Pelyva, Imre Zoltan] Univ Pecs, Fac Hlth Sci, Doctoral Sch Hlth Sci, H-7621 Pecs, Hungary; [Kresak, Reka] Univ Szeged, Fac Humanities & Social Sci, Inst Psychol, H-6722 Szeg…	University of Pecs; University of Pecs; University of Pecs; Szeged University; Eotvos Lorand Research Network; Hungarian Research Centre for Natural Sciences	Tóth, AL (corresponding author), Univ Pecs, Fac Sci, Inst Sport Sci & Phys Educ, H-7624 Pecs, Hungary.	totha@gamma.ttk.pte.hu		Pelyva, Imre Zoltan/0000-0001-9611-072X					46	0	0	1	4	MDPI	BASEL	ST ALBAN-ANLAGE 66, CH-4052 BASEL, SWITZERLAND		1660-4601		INT J ENV RES PUB HE	Int. J. Environ. Res. Public Health	JAN	2023	20	1
J	Hultsjö, S; Jormfeldt, H				Hultsjo, Sally; Jormfeldt, Henrika			The Role of the Horse in an Equine-Assisted Group Intervention-as Conceptualized by Persons with Psychotic Conditions	ISSUES IN MENTAL HEALTH NURSING			English	Article							QUALITY-OF-LIFE; FACILITATED PSYCHOTHERAPY; ILLNESS; HEALTH	Adopting positive health interventions is necessary to promote self-image, improve well-being, support meaningful social interaction and reduce loneliness, with benefits for psychological and physical health for persons with psychotic conditions. Raised awareness of the potential benefits of involving horses in these kinds of interventions is warranted. Thus, the aim of this study was to explore …	[Hultsjo, Sally] Reg Jonkoping Cty, Dept Psychiat, Jonkoping, Sweden; [Hultsjo, Sally] Linkoping Univ, Dept Hlth Med & Caring Sci, Div Nursing & Reprod Hlth, Linkoping, Sweden; [Jormfeldt, Henrika] Halmstad Univ, Sch Hlth & Welf, Halmstad, Sweden	Linkoping University; Halmstad University	Hultsjö, S (corresponding author), Reg Jonkoping Cty, Dept Psychiat, Jonkoping, Sweden.	sallyhultsjo@hotmail.com			Chalmers University of Technology, Gothenburg Sweden	Chalmers University of Technology, Gothenburg Sweden	This work was supported by Chalmers University of Technology, Gothenburg Sweden.		41	5	5	0	2	TAYLOR & FRANCIS INC	PHILADELPHIA	530 WALNUT STREET, STE 850, PHILADELPHIA, PA 19106 USA	0161-2840	1096-4673		ISSUES MENT HEALTH N	Issues Ment. Health Nurs.	MAR 4	2022	43	3
J	Benda, W; McGibbon, NH; Grant, KL				Benda, W; McGibbon, NH; Grant, KL			Improvements in muscle symmetry in children with cerebral palsy after equine-assisted therapy (hippotherapy)	JOURNAL OF ALTERNATIVE AND COMPLEMENTARY MEDICINE			English	Article							SPASTIC DIPLEGIA; SUBLUXATION; GAIT	Objective: To evaluate the effect of hippotherapy (physical therapy utilizing the movement of a horse) on muscle activity in children with spastic cerebral palsy. Design: Pretest/post-test control group. Setting/location: Therapeutic Riding of Tucson (TROT), Tucson, AZ. Subjects: Fifteen (15) children ranging from 4 to 12 years of age diagnosed with spastic cerebral palsy. Interventions: Children…	Univ Arizona, Inst Children Youth & Families, Tucson, AZ USA; Therapeut Riding Tucson, Tucson, AZ USA; Univ Arizona, Coll Pharm, Tucson, AZ USA	University of Arizona; University of Arizona	Benda, W (corresponding author), POB 487, Big Sur, CA 93920 USA.	billbenda@earthlink.net							24	145	155	1	110	MARY ANN LIEBERT, INC	NEW ROCHELLE	140 HUGUENOT STREET, 3RD FL, NEW ROCHELLE, NY 10801 USA	1075-5535	1557-7708		J ALTERN COMPLEM MED	J. Altern. Complement Med.	DEC	2003	9	6
J	Collado-Mateo, D; Lavín-Pérez, AM; García, JPF; García-Gordillo, MA; Villafaina, S				Collado-Mateo, Daniel; Myriam Lavin-Perez, Ana; Fuentes Garcia, Juan Pedro; Angel Garcia-Gordillo, Miguel; Villafaina, Santos			Effects of Equine-Assisted Therapies or Horse-Riding Simulators on Chronic Pain: A Systematic Review and Meta-Analysis	MEDICINA-LITHUANIA			English	Review						pain; hippotherapy; horse-riding; simulator; equine-assisted therapy; horseback riding	LOW-BACK-PAIN; POSTURAL CONTROL; CEREBRAL-PALSY; HIPPOTHERAPY; STABILITY; CHILDREN; BALANCE; INTERVENTIONS; PREVALENCE; STRENGTH	Background and objectives:Chronic pain is a complex global public health problem that affects the health status, quality of life, activities of daily living, and different work-related variables. Riding a horse may lead to some benefits in chronic pain patients through the improvement of postural control and other biopsychosocial processes. Therefore, this systematic review and meta-analysis aime…	[Collado-Mateo, Daniel; Myriam Lavin-Perez, Ana] Rey Juan Carlos Univ, Ctr Sport Studies, Madrid 28943, Spain; [Fuentes Garcia, Juan Pedro; Villafaina, Santos] Univ Extremadura, Fac Sport Sci, Phys Act & Qual Life Res Grp AFYCAV, Caceres 10003, Extremadura, Spain; [Angel Garcia-Gordillo, Miguel] Univ Autonoma Chile, Fac Adm & Negocios, Talca 3467987, Chile	Universidad Rey Juan Carlos; Universidad de Extremadura; Universidad Autonoma de Chile	Lavín-Pérez, AM (corresponding author), Rey Juan Carlos Univ, Ctr Sport Studies, Madrid 28943, Spain.	daniel.collado@urjc.es; am.lavin.2018@alumnos.urjc.es; jpfuent@unex.es; miguelgarciagordillo@gmail.com; svillafaina@unex.es	García, Juan Pedro Fuentes/L-1540-2018; Garcia-Gordillo, M.A./L-1839-2018; Lavín-Pérez, Ana Myriam/F-5730-2019; Collado-Mateo, Daniel/O-6746-2019; Villafaina, Santos/R-4566-2019	García, Juan Pedro Fuentes/0000-0002-8299-1092; Garcia-Gordillo, M.A./0000-0003-1736-0996; Lavín-Pérez, Ana Myriam/0000-0001-9357-9987; Collado-Mateo, Daniel/0000-0002-5140-465X; Villafaina, Santos/0000-0003-0784-1753	regional Department of Economy and Infrastructure of the Government of Extremadura; European Social Fund [PD16008]; Torres Quevedo national grant of the Ministerio de Ciencia, Innovacion y Universidades inside the National Subprogram of Education [DIN2018-010129]	regional Department of Economy and Infrastructure of the Government of Extremadura; European Social Fund(European Social Fund (ESF)); Torres Quevedo national grant of the Ministerio de Ciencia, Innovacion y Universidades inside the National Subprogram of Education	S.V. is supported by a grant from the regional Department of Economy and Infrastructure of the Government of Extremadura and European Social Fund (PD16008). A.M.L.-P. is supported by the Torres Quevedo national grant of the Ministerio de Ciencia, Innovacion y Universidades inside the National Subprogram of Education (DIN2018-010129).		48	13	15	2	16	MDPI	BASEL	ST ALBAN-ANLAGE 66, CH-4052 BASEL, SWITZERLAND	1010-660X	1648-9144		MEDICINA-LITHUANIA	Med. Lith.	SEP	2020	56	9
J	Lee, W; So, BR; Lee, Y; Moon, C				Lee, Wonsik; So, Byung-Rok; Lee, Youngdae; Moon, Chanwoo			A new robotic horseback-riding simulator for riding lessons and equine-assisted therapy	INTERNATIONAL JOURNAL OF ADVANCED ROBOTIC SYSTEMS			English	Article						Horseback-riding simulator; hybrid kinematic mechanism; riding lesson; expert testing; virtual reality	MOTION ANALYSIS; HIPPOTHERAPY; RACEHORSE	Robotic horseback-riding simulators have been successfully used as a substitute for real horses in areas of therapy, riding lessons, fitness, and entertainment, and several have been developed. However, recent research has illuminated significant differences in motion, response, and feel between a real horse and a simulator, which may result in incorrect posture and muscle memory for the rider. I…	[Lee, Wonsik] Yudostar, Anyang, South Korea; [So, Byung-Rok] KITECH, Robot Grp, Ansan, South Korea; [Lee, Youngdae] Baewha Womens Univ, Dept Smart Informat Technol, Seoul, South Korea; [Moon, Chanwoo] Kookmin Univ, Sch Elect Engn, 77 Jeongneung Ro, Seoul 02707, South Korea	Korea Institute of Industrial Technology (KITECH); Kookmin University	Moon, C (corresponding author), Kookmin Univ, Sch Elect Engn, 77 Jeongneung Ro, Seoul 02707, South Korea.	mcwnt@kookmin.ac.kr		Moon, Chan Woo/0000-0003-2217-4442	R&D program of the Korea Ministry of Knowledge and Economy (MKE); Korea Evaluation Institute of Industrial Technology (KEIT)	R&D program of the Korea Ministry of Knowledge and Economy (MKE); Korea Evaluation Institute of Industrial Technology (KEIT)	This work was supported by the R&D program of the Korea Ministry of Knowledge and Economy (MKE) and the Korea Evaluation Institute of Industrial Technology (KEIT). Development of the 5-senses convergence sports simulator is based on a multi-axis motion platform.		22	4	4	0	25	SAGE PUBLICATIONS INC	THOUSAND OAKS	2455 TELLER RD, THOUSAND OAKS, CA 91320 USA	1729-8814			INT J ADV ROBOT SYST	Int. J. Adv. Robot. Syst.	JUL 5	2018	15	4
J	Marchand, WR; Klinger, W; Block, K; VerMerris, S; Nazarenko, E; Curtis, H; Newton, J; Herrmann, TS; Yabko, B; Lane, J				Marchand, William R.; Klinger, William; Block, Ken; VerMerris, Scott; Nazarenko, Elena; Curtis, Heather; Newton, Julie; Herrmann, Tracy S.; Yabko, Brandon; Lane, Jose			Mindfulness-based Therapeutic Sailing for Veterans With Psychiatric and Substance Use Disorders	MILITARY MEDICINE			English	Article							POSTTRAUMATIC-STRESS-DISORDER; PROLONGED EXPOSURE THERAPY; MENTAL-HEALTH; PSYCHOLOGICAL FLEXIBILITY; REDUCTION; PARTICIPATION; DEPRESSION; SYMPTOMS; OUTCOMES; FATIGUE	Introduction Complementary interventions have the potential to enhance treatment engagement and/or response among veterans with psychiatric disorders and/or substance use disorders (SUDs). Mindfulness-based therapeutic sailing (MBTS) is a novel three-session, complementary intervention, which combines nature exposure via recreational sailing and mindfulness training. It was developed specifically…	[Marchand, William R.; Klinger, William; Nazarenko, Elena; Curtis, Heather; Newton, Julie; Herrmann, Tracy S.; Yabko, Brandon; Lane, Jose] VA Salt Lake City Hlth Care Syst, VISN Whole Hlth Flagship Site 19, Salt Lake City, UT 84148 USA; [Marchand, William R.; Yabko, Brandon] Univ Utah, Sch Med, Dept Psychiat, Salt Lake City, UT 84108 USA; [Block, Ken; VerMerris, Scott] Pk City Sailing Assoc, Park…	US Department of Veterans Affairs; Utah System of Higher Education; University of Utah	Marchand, WR (corresponding author), VA Salt Lake City Hlth Care Syst, VISN Whole Hlth Flagship Site 19, Salt Lake City, UT 84148 USA.;Marchand, WR (corresponding author), Univ Utah, Sch Med, Dept Psychiat, Salt Lake City, UT 84108 USA.			Nazarenko, Elena/0000-0003-1371-4320	Department of Veteran Affairs VISN 19 Whole Health Flagship site at the VA Salt Lake City Health Care System, located in Salt Lake City, UT	Department of Veteran Affairs VISN 19 Whole Health Flagship site at the VA Salt Lake City Health Care System, located in Salt Lake City, UT	This work was supported by a generous donation of the use of boats and sailing instructors by the Park City Sailing Association, located in Park City, UT. It was also supported by the Department of Veteran Affairs VISN 19 Whole Health Flagship site at the VA Salt Lake City Health Care System, located in Salt Lake City, UT.		36	4	4	3	8	OXFORD UNIV PRESS	OXFORD	GREAT CLARENDON ST, OXFORD OX2 6DP, ENGLAND	0026-4075	1930-613X		MIL MED	Milit. Med.	MAR 28	2022	187	3-4
J	Nurenberg, JR; Schleifer, SJ				Nurenberg, J. R.; Schleifer, S. J.			EQUINE ASSISTED THERAPY FOR PATIENTS WITH SEVERE CHRONIC PSYCHIATRIC DISORDERS	EUROPEAN PSYCHIATRY			English	Meeting Abstract									[Nurenberg, J. R.; Schleifer, S. J.] Univ Med & Dent New Jersey, Newark, NJ 07103 USA	Rutgers State University System; Rutgers New Brunswick; Rutgers Biomedical & Health Sciences									0	0	0	1	21	ELSEVIER FRANCE-EDITIONS SCIENTIFIQUES MEDICALES ELSEVIER	PARIS	23 RUE LINOIS, 75724 PARIS, FRANCE	0924-9338			EUR PSYCHIAT	Eur. Psychiat.		2011	26
J	Masters, L; Pack, K				Masters, L.; Pack, K.			Innovative practice within equine assisted therapy	BRITISH JOURNAL OF OCCUPATIONAL THERAPY			English	Meeting Abstract						Service innovation; Natural environments; Learning disability			[Masters, L.; Pack, K.] Nonclin Setting, Portsmouth, Hants, England			lmasters79@gmail.com							1	0	0	0	17	SAGE PUBLICATIONS LTD	LONDON	1 OLIVERS YARD, 55 CITY ROAD, LONDON EC1Y 1SP, ENGLAND	0308-0226	1477-6006		BRIT J OCCUP THER	Br. J. Occup. Ther.	AUG	2014	77
J	Burton, LE; Burge, MR				Burton, L. E.; Burge, M. R.			EQUINE ASSISTED THERAPY REDUCES SYMPTOMS IN VETERANS WITH POST-TRAUMATIC STRESS DISORDER	JOURNAL OF INVESTIGATIVE MEDICINE			English	Meeting Abstract									[Burton, L. E.; Burge, M. R.] UNM HSC, Albuquerque, NM USA	University of New Mexico's Health Sciences Center									0	2	2	0	53	LIPPINCOTT WILLIAMS & WILKINS	PHILADELPHIA	530 WALNUT ST, PHILADELPHIA, PA 19106-3621 USA	1081-5589	1708-8267		J INVEST MED	J. Invest. Med.	JAN	2015	63	1
J	Acri, M; Morrissey, M; Peth-Pierce, R; Seibel, L; Seag, D; Hamovitch, EK; Guo, F; Horwitz, S; Hoagwood, KE				Acri, Mary; Morrissey, Meghan; Peth-Pierce, Robin; Seibel, Lauren; Seag, Dana; Hamovitch, Emily K.; Guo, Fei; Horwitz, Sarah; Hoagwood, Kimberly E.			An Equine-Assisted Therapy for Youth with Mild to Moderate Anxiety: Manual Development and Fidelity	JOURNAL OF CHILD AND FAMILY STUDIES			English	Article						Adaptive; therapeutic riding; equine assisted activities and therapies; child; adolescent anxiety; cognitive behavior therapy; treatment engagement	DISORDERS; ADOLESCENTS; PREVALENCE; CHILDREN; PARENT	Childhood anxiety is common, yet approximately half of youth do not receive treatment due to stigma, mistrust of the mental health service system, extensive wait lists for services and provider shortages. Alternative models and modes of treatment are needed. This paper describes the development of an alternative treatment that incorporates cognitive behavioral components for anxiety into an adapt…	[Acri, Mary; Morrissey, Meghan; Seibel, Lauren; Seag, Dana; Hamovitch, Emily K.; Horwitz, Sarah; Hoagwood, Kimberly E.] NYU, NYU Langone Hlth, Dept Child & Adolescent Psychiat, One Pk Ave,7th Floor, New York, NY 10016 USA; [Peth-Pierce, Robin] Publ Hlth Commun Consulting LLC, 16678 State Rd, North Royalton, OH 44133 USA; [Hamovitch, Emily K.] Child Dev Inst, 197 Euclid Ave, Toronto, ON M6J 2J8, C…	New York University; NYU Langone Medical Center; New York University; NYU Langone Medical Center	Acri, M (corresponding author), NYU, NYU Langone Hlth, Dept Child & Adolescent Psychiat, One Pk Ave,7th Floor, New York, NY 10016 USA.	mary.acri@nyulangone.org	Seag, Dana/HJI-2300-2023						29	5	5	4	14	SPRINGER	NEW YORK	ONE NEW YORK PLAZA, SUITE 4600, NEW YORK, NY, UNITED STATES	1062-1024	1573-2843		J CHILD FAM STUD	J. Child Fam. Stud.	OCT	2021	30	10
J	Marchand, WR; Smith, J; Osborne, M; Andersen, SJ; Bell, K; Nazarenko, E; Macneill, R; Joubert, K				Marchand, William R.; Smith, Judy; Osborne, Makenna; Andersen, Sarah J.; Bell, Kylie; Nazarenko, Elena; Macneill, Rachel; Joubert, Katryna			A pilot observational study of horsemanship skills training for veterans with posttraumatic stress disorder*	COMPLEMENTARY THERAPIES IN MEDICINE			English	Article						Equine-assisted services; Veterans; Posttraumatic stress disorder; Depression; Psychological flexibility	EQUINE-ASSISTED ACTIVITIES; AUTISM SPECTRUM DISORDER; QUALITY-OF-LIFE; MENTAL-HEALTH PROBLEMS; PSYCHOTHERAPY UTILIZATION; MULTIPLE IMPUTATION; THERAPY; CHILDREN; PROGRAM; DEPRESSION	Objectives: Pilot assessment of an equine-assisted services intervention for Veterans with posttraumatic stress disorder.Design: Prospective cohort.Setting: A large Veterans Administration healthcare system. Intervention: Two sessions of instruction in horsemanship skills and two sessions of trail rides.Main outcome measures: Safety and feasibility of recruitment, retention, providing the interve…	[Marchand, William R.; Nazarenko, Elena] VA Salt Lake City Hlth Care Syst, VISN 19 Whole Hlth Flagship Site,500 Foothill Dr, Salt Lake City, UT 84148 USA; [Marchand, William R.] Univ Utah, Dept Psychiat, 501 Chipeta Way, Salt Lake City, UT 84108 USA; [Marchand, William R.; Smith, Judy; Osborne, Makenna; Andersen, Sarah J.; Bell, Kylie] Utah State Univ, Dept Anim Dairy & Vet Sci, 4815 Old Main Hil…	US Department of Veterans Affairs; Utah System of Higher Education; University of Utah; Utah System of Higher Education; Utah State University; US Department of Veterans Affairs; US Department of Veterans Affairs	Marchand, WR (corresponding author), VA Salt Lake City Hlth Care Syst, Whole Hlth Serv, 11H,500 Foothill, Salt Lake City, UT 84148 USA.	william.marchand@va.gov		Nazarenko, Elena/0000-0003-1371-4320	Utah State University; VA Salt Lake City Health Care System Whole Health and Mental Health Services	Utah State University; VA Salt Lake City Health Care System Whole Health and Mental Health Services	The project was made possible by support from the Utah State University Equine Extension and Equine and Human Science programs as well as the VA Salt Lake City Health Care System Whole Health and Mental Health Services.		92	1	1	7	10	CHURCHILL LIVINGSTONE	EDINBURGH	JOURNAL PRODUCTION DEPT, ROBERT STEVENSON HOUSE, 1-3 BAXTERS PLACE, LEITH WALK, EDINBURGH EH1 3AF, MIDLOTHIAN, SCOTLAND	0965-2299	1873-6963		COMPLEMENT THER MED	Complement. Ther. Med.	MAR	2023	72
J	Brand, A				Brand, Alexa			Equine assisted therapy: A multidisciplinary, holistic approach in psychological well-being	INTERNATIONAL JOURNAL OF PSYCHOLOGY			English	Meeting Abstract																			0	0	0	1	38	JOHN WILEY & SONS LTD	CHICHESTER	THE ATRIUM, SOUTHERN GATE, CHICHESTER PO19 8SQ, W SUSSEX, ENGLAND	0020-7594	1464-066X		INT J PSYCHOL	Int. J. Psychol.		2012	47
J	Bruccoleri, M; Mazzola, E; Sferlazzo, G				Bruccoleri, Manfredi; Mazzola, Erica; Sferlazzo, Giulia			Explaining the relationship between socially responsible products and the operations of the firm: The case of equine assisted therapy	JOURNAL OF CLEANER PRODUCTION			English	Article						Socially responsible products/services; Product innovation; Operational performance; Operations management in sports; Equine assisted therapy	SUPPLY CHAIN MANAGEMENT; ORGANIZATIONAL PERFORMANCE; CORPORATE SUSTAINABILITY; IMPACT; INTEGRATION; DESIGN; TECHNOLOGIES; SATISFACTION; FRAMEWORK; STRATEGY	Although there is a growing interest in social responsibility in research as well as in practice, the majority of studies on corporate social responsibility do not explicitly investigate operations management issues when adopting socially responsible practices under the people pillar of sustainability. This paper, dealing with the theme of social responsibility in operations management, aims at c…	[Bruccoleri, Manfredi; Mazzola, Erica; Sferlazzo, Giulia] Univ Palermo, Dept Ind & Digital Innovat, Viale Sci Ed 8, I-90128 Palermo, Italy	University of Palermo	Bruccoleri, M (corresponding author), Univ Palermo, Dept Ind & Digital Innovat, Viale Sci Ed 8, I-90128 Palermo, Italy.	manfredi.bruccoleri@unipa.it; erica.mazzola@unipa.it; giulia.sferlazzo@gmail.com							81	6	6	5	41	ELSEVIER SCI LTD	OXFORD	THE BOULEVARD, LANGFORD LANE, KIDLINGTON, OXFORD OX5 1GB, OXON, ENGLAND	0959-6526	1879-1786		J CLEAN PROD	J. Clean Prod.	SEP 10	2018	195
J	Vincent, A; Peth-Pierce, RM; Morrissey, MA; Acri, MC; Guo, F; Seibel, L; Hoagwood, KE				Vincent, Aviva; Peth-Pierce, Robin Marie; Morrissey, Meghan A.; Acri, Mary C.; Guo, Fei; Seibel, Lauren; Hoagwood, Kimberly E.			Evaluation of a Modified Bit Device to Obtain Saliva Samples from Horses	VETERINARY SCIENCES			English	Article						equine welfare; validation; feasibility; saliva collection; stress response	STRESS	(1) Background: Accounting for the well-being of equine partners is a responsibility of those engaged in Equine-Assisted Services (EAS). Researchers took heed of this call to action by developing an innovative way to collect data to assess the physiological indicators of stress in equine participants. The collection of saliva is considered to be a minimally invasive method of data collection and …	[Vincent, Aviva] Fieldstone Farm Therapeut Riding Ctr, 16497 Snyder Rd, Chagrin Falls, OH 44023 USA; [Vincent, Aviva] Univ Tennessee, Coll Social Work, Vet Social Work Certificate Program, 1618 Cumberland Ave,401 Henson Hall, Knoxville, TN 37996 USA; [Peth-Pierce, Robin Marie] Publ Hlth Commun Consulting LLC, 16678 State Rd, North Royalton, OH 44133 USA; [Morrissey, Meghan A.; Acri, Mary C.; Seib…	University of Tennessee System; University of Tennessee Knoxville; New York University; NYU Langone Medical Center; New York University; NYU Langone Medical Center	Vincent, A (corresponding author), Fieldstone Farm Therapeut Riding Ctr, 16497 Snyder Rd, Chagrin Falls, OH 44023 USA.;Vincent, A (corresponding author), Univ Tennessee, Coll Social Work, Vet Social Work Certificate Program, 1618 Cumberland Ave,401 Henson Hall, Knoxville, TN 37996 USA.	avincent@fieldstonefarm.org; r.pethpierce@vikes.csuohio.edu; Meghan.Morrissey@nyulangone.org; Mary.Acri@nyulangone.org; Fei.Guo@nyulangone.org; Lauren.Seibel@nyulangone.org; Kimberly.Hoagwood@nyulangone.org	; Peth-Pierce, Robin/M-1633-2017	Vincent, Aviva/0000-0003-2527-940X; Peth-Pierce, Robin/0000-0002-9695-505X					16	1	1	0	5	MDPI	BASEL	ST ALBAN-ANLAGE 66, CH-4052 BASEL, SWITZERLAND		2306-7381		VET SCI	Vet. Sci.	OCT	2021	8	10
J	Vasher, H; Delano, M; Herlache-Pretzer, E; Meyer, K; Stawowy, K				Vasher, Hilary; Delano, Missy; Herlache-Pretzer, Ellen; Meyer, Kayla; Stawowy, Kellie			The Impact of Equine-Assisted Therapy on Communication Within Familial Relationships of Veterans With Posttraumatic Stress Disorder	AMERICAN JOURNAL OF OCCUPATIONAL THERAPY			English	Meeting Abstract									[Vasher, Hilary; Delano, Missy; Herlache-Pretzer, Ellen; Meyer, Kayla; Stawowy, Kellie] Saginaw Valley State Univ, University Ctr, MI 48710 USA										3	0	0	2	6	AMER OCCUPATIONAL THERAPY ASSOC, INC	BETHESDA	4720 MONTGOMERY LANE, BETHESDA, MD 20814-3425 USA	0272-9490	1943-7676		AM J OCCUP THER	Am. J. Occup. Ther.	JUL	2017	71	4
J	Sissons, JH; Blakemore, E; Shafi, H; Skotny, N; Lloyd, DM				Sissons, Jon H.; Blakemore, Elise; Shafi, Hannah; Skotny, Naomi; Lloyd, Donna M.			Calm with horses? A systematic review of animal-assisted interventions for improving social functioning in children with autism	AUTISM			English	Review						animal-assisted interventions; autism; autism spectrum disorder; social functioning; systematic review	SPECTRUM DISORDER; THERAPY; NEURODIVERSITY; PREVALENCE; SCALE; DOGS	The aim of this systematic review was to evaluate the effect of animal-assisted interventions on social functioning in children with autism spectrum disorder, based on evidence from randomized control trials. Included studies were articles published in English, with school aged children from 4 to 18 years with autism spectrum disorder. Databases searched were MEDLINE, PsycINFO, EMBASE, Web of Sci…	[Sissons, Jon H.; Blakemore, Elise; Shafi, Hannah; Skotny, Naomi; Lloyd, Donna M.] Univ Leeds, Leeds, W Yorkshire, England; [Lloyd, Donna M.] Univ Manchester, Manchester, Lancs, England	University of Leeds; University of Manchester	Sissons, JH (corresponding author), Univ Leeds, Sch Psychol, Leeds LS2 9JT, W Yorkshire, England.	Jon.Sissons@gmmh.nhs.uk		Shafi, Hannah/0000-0002-4352-8353; Sissons, Jon/0000-0002-6151-2240; Lloyd, Donna/0000-0003-3589-7383					53	3	3	7	35	SAGE PUBLICATIONS LTD	LONDON	1 OLIVERS YARD, 55 CITY ROAD, LONDON EC1Y 1SP, ENGLAND	1362-3613	1461-7005		AUTISM	Autism	AUG	2022	26	6
J	White-Lewis, S; Russell, C; Johnson, R; Cheng, AL; McClain, N				White-Lewis, Sharon; Russell, Cynthia; Johnson, Rebecca; Cheng, An Lin; McClain, Nancy			Equine-assisted therapy intervention studies targeting physical symptoms in adults: A systematic review	APPLIED NURSING RESEARCH			English	Review							HORSEBACK RIDING EXERCISE; DWELLING OLDER-ADULTS; CEREBRAL-PALSY; MULTIPLE-SCLEROSIS; HIPPOTHERAPY; BALANCE; CHILDREN; SPASTICITY; QUALITY; ABILITY		[White-Lewis, Sharon] Univ Missouri, St Lukes Coll Hlth Sci, 624 Westport Rd, Kansas City, MO 64111 USA; [Russell, Cynthia] Univ Missouri, Sch Nursing, Kansas City, MO 64111 USA; [Johnson, Rebecca] Univ Missouri, Sch Nursing, Columbia, MO USA; [Cheng, An Lin] Univ Missouri, Sch Med, Kansas City, MO 64111 USA; [McClain, Nancy] Fairway Anim Hosp, Fairway, KS USA	University of Missouri System; University of Missouri Kansas City; University of Missouri System; University of Missouri Kansas City; University of Missouri System; University of Missouri Columbia; University of Missouri System; University of Missouri Kansas City	White-Lewis, S (corresponding author), Univ Missouri, St Lukes Coll Hlth Sci, 624 Westport Rd, Kansas City, MO 64111 USA.	swhitelewis@saintlukescollege.edu		White-Lewis, Sharon/0000-0001-5666-1746					62	15	16	0	33	W B SAUNDERS CO-ELSEVIER INC	PHILADELPHIA	1600 JOHN F KENNEDY BOULEVARD, STE 1800, PHILADELPHIA, PA 19103-2899 USA	0897-1897	1532-8201		APPL NURS RES	Appl. Nurs. Res.	DEC	2017	38
J	de Sales, CM; Barbosa, FD; Fagundes, DS				de Sales, Clediane Molina; Barbosa, Fabricia de Souza; Fagundes, Diego Santos			EQUINE ASSISTED THERAPY AS A KINESIOTHERAPEUTIC RESOURCE ON THE PHYSICAL REHABILITATION OF WEST SYNDROME CARRIERS	REVISTA CIENTIFICA DA FACULDADE DE EDUCACAO E MEIO AMBIENTE			Portuguese	Article									[de Sales, Clediane Molina; Barbosa, Fabricia de Souza] Fac Educ & Meio Ambiente FAEMA, Fisioterapia, Ariquemes, RO, Brazil; [Fagundes, Diego Santos] Fac Educ & Meio Ambiente FAEMA, Ariquemes, RO, Brazil		de Sales, CM (corresponding author), Fac Educ & Meio Ambiente FAEMA, Fisioterapia, Ariquemes, RO, Brazil.								18	0	0	0	0	FAEMA-FAC EDUCACAO & MEIO AMBIENTE	ARIQUEMES	FAEMA-FAC EDUCACAO & MEIO AMBIENTE, ARIQUEMES, 00000, BRAZIL	2179-4200			REV CIENT FAC EDUC M	Rev. Cient. Fac. Educ. Meio Ambient.		2015	6	2
J	Escobar, M				Escobar, Melody			Perceived holistic benefits of equine-assisted therapy among mothers of children with a disability: a pilot study	JOURNAL OF SPIRITUALITY IN MENTAL HEALTH			English	Article						Mental health; equine therapy; mothers; children with disabilities; holistic intervention; well-being; family support	CEREBRAL-PALSY; AUTISM; SPIRITUALITY; HEALTH; INTERVENTIONS; EFFICACY; PARENTS; PEOPLE; ADOLESCENTS; PERCEPTIONS	This paper presents the first phenomenological qualitative descriptive study exploring the connection between spirituality and equine therapy. Results highlight experiences of 17 mothers with children with disabilities who participated in a 12-week session from January to May 2018 at a Texas equine center. Themes included mothers' perceptions of spirituality as a supporting force, disability and …	[Escobar, Melody] Oblate Sch Theol, Christian Spiritual, San Antonio, TX 78216 USA		Escobar, M (corresponding author), Oblate Sch Theol, Christian Spiritual, San Antonio, TX 78216 USA.	mescobar@ost.edu							83	2	2	2	22	ROUTLEDGE JOURNALS, TAYLOR & FRANCIS LTD	ABINGDON	2-4 PARK SQUARE, MILTON PARK, ABINGDON OX14 4RN, OXON, ENGLAND	1934-9637	1934-9645		J SPIRITUAL MENT HE	J. Spiritual. Ment. Health	JAN 2	2021	23	1
J	Wilkie, KD; Germain, S; Theule, J				Wilkie, Karlene D.; Germain, Sarah; Theule, Jennifer			Evaluating the Efficacy of Equine Therapy Among At-risk Youth: A Meta-analysis	ANTHROZOOS			English	Article						animal-assisted therapy; at-risk; equine-assisted activities; equine-assisted therapy; youth	ANIMAL-ASSISTED THERAPY; CHILDREN; PSYCHOTHERAPY; ADOLESCENTS; TRIAL	The present meta-analysis examined the efficacy of equine therapy among an at-risk youth population. Seven studies quantitatively assessed the treatment effects following involvement in an equine therapy program. The random effects model was used to aggregate each study into an overall effect size. Seven effect sizes were included in the pre-versus post-comparison analysis. The results indicate a…	[Wilkie, Karlene D.; Germain, Sarah; Theule, Jennifer] Univ Manitoba, Dept Psychol, P404 Duff Roblin Bldg,190 Dysart Rd, Winnipeg, MB R3T 2N2, Canada	University of Manitoba	Theule, J (corresponding author), Univ Manitoba, Dept Psychol, P404 Duff Roblin Bldg,190 Dysart Rd, Winnipeg, MB R3T 2N2, Canada.	jen.theule@umanitoba.ca	Theule, Jennifer/W-5544-2019						48	18	18	4	55	ROUTLEDGE JOURNALS, TAYLOR & FRANCIS LTD	ABINGDON	2-4 PARK SQUARE, MILTON PARK, ABINGDON OX14 4RN, OXON, ENGLAND	0892-7936	1753-0377		ANTHROZOOS	Anthrozoos		2016	29	3
J	Janura, M; Svoboda, Z; Dvorakova, T; Cabell, L; Elfmark, M; Janurova, E				Janura, Miroslav; Svoboda, Zdenek; Dvorakova, Tereza; Cabell, Lee; Elfmark, Milan; Janurova, Eva			THE VARIABILITY OF A HORSE'S MOVEMENT AT WALK IN HIPPOTHERAPY	KINESIOLOGY			English	Article						equine-assisted therapy; 3-D videography; biomechanics	PRESSURE DISTRIBUTION; BACK KINEMATICS; TRUNK; TREADMILL; FORCES; SADDLE; HEAD	The impulses emitted from the back of a horse during hippotherapy stimulate the rider's postural reflex mechanisms, resulting in balance and coordination training. The objectives of this study were to evaluate the movement variability of the horse's back and limbs and to determine significant relationships between the movement of the selected body points on the horse. Two English thoroughbreds an…	[Janura, Miroslav; Svoboda, Zdenek; Dvorakova, Tereza; Elfmark, Milan] Palacky Univ, Dept Nat Sci Kinanthropol, Fac Phys Culture, Olomouc 77111, Czech Republic; [Cabell, Lee] Seton Hall Univ, Sch Hlth & Med Sci, Dept Grad Programs Hlth Sci, S Orange, NJ 07079 USA; [Janurova, Eva] VSB Tech Univ Ostrava, Fac Min & Geol, Inst Phys, Ostrava, Czech Republic	Palacky University Olomouc; Seton Hall University; Technical University of Ostrava	Janura, M (corresponding author), Palacky Univ, Dept Nat Sci Kinanthropol, Fac Phys Culture, Tr Miru 115, Olomouc 77111, Czech Republic.	miroslav.janura@upol.cz	ELFMARK, Milan/AAW-7951-2020; Svoboda, Zdenek/N-8612-2019; Svoboda, Zdenek/D-6737-2014; Janura, Miroslav/K-1832-2015	ELFMARK, Milan/0000-0002-0847-0950; Svoboda, Zdenek/0000-0002-0744-4689; Svoboda, Zdenek/0000-0002-0744-4689; Janura, Miroslav/0000-0002-6220-4450	Ministry of Education, Youth and Sport of the Czech Republic [MSM 6198959221]; Faculty of Physical Culture, Palacky University, Olomouc, the Czech Republic [FTK_2011_027]	Ministry of Education, Youth and Sport of the Czech Republic(Ministry of Education, Youth & Sports - Czech Republic); Faculty of Physical Culture, Palacky University, Olomouc, the Czech Republic	This study was supported by the research grant No. MSM 6198959221 of the Ministry of Education, Youth and Sport of the Czech Republic, and the grant No. FTK_2011_027 of the Faculty of Physical Culture, Palacky University, Olomouc, the Czech Republic.		29	4	5	0	50	UNIV ZAGREB, FAC KINESIOLOGY	ZAGREB	HORVACANSKI ZAVOJ 15, ZAGREB, 10000, CROATIA	1331-1441	1848-638X		KINESIOLOGY	Kinesiology	DEC	2012	44	2
J	Pham, C; Bitonte, R				Pham, Christine; Bitonte, Robert			Hippotherapy: Remuneration issues impair the offering of this therapeutic strategy at Southern California rehabilitation centers	NEUROREHABILITATION			English	Article						Hippotherapy; equine assisted therapy; rehabilitation centers; neuromusculoskeletal dysfunction	CHILDREN; STRESS	BACKGROUND: Hippotherapy is the use of equine movement in physical, occupational, or speech therapy in order to obtain functional improvements in patients. Studies show improvement in motor function and sensory processing for patients with a variety of neuromuscular disabilities, developmental disorders, or skeletal impairments as a result of using hippotherapy. OBJECTIVE: The primary objective o…	[Pham, Christine; Bitonte, Robert] Univ Calif Irvine, Dept Phys Med & Rehabil, Irvine, CA USA	University of California System; University of California Irvine	Pham, C (corresponding author), 9189 McElwee River Circle, Fountain Valley, CA 92708 USA.	christinethpham@gmail.com							16	3	3	0	16	IOS PRESS	AMSTERDAM	NIEUWE HEMWEG 6B, 1013 BG AMSTERDAM, NETHERLANDS	1053-8135	1878-6448		NEUROREHABILITATION	Neurorehabilitation		2016	38	4
J	Krejcí, E; Janura, M; Svoboda, Z				Krejci, Eva; Janura, Miroslav; Svoboda, Zdenek			The benefit of hippotherapy for improvement of attention and memory in children with cerebral palsy: A pilot study	ACTA GYMNICA			English	Article						memory; attention; equine-assisted therapy; horse; movement; brain	MOTOR FUNCTION; THERAPY; AUTISM	Background: The research is based on an assumption that the hypokinesia induced by cerebral palsy (CP) leads to inhibition of some mental functions. The method we used to treat patients with CP, hippotherapy (HT), is a treatment using horses and belongs to proprioceptive-neuromuscular-facilitative methods. Objective: The aim of the research was to determine the benefit of HT on attention and memo…	[Krejci, Eva; Janura, Miroslav; Svoboda, Zdenek] Palacky Univ, Fac Phys Culture, Olomouc, Czech Republic; [Krejci, Eva] Czech Therapeut Riding Assoc, Prague, Czech Republic	Palacky University Olomouc	Krejcí, E (corresponding author), Palacky Univ, Fac Phys Culture, Dept Nat Sci Kinanthropol, Tr Miru 115, Olomouc 77111, Czech Republic.	krejci.ona@gmail.com	Svoboda, Zdenek/D-6737-2014; Janura, Miroslav/K-1832-2015; Svoboda, Zdenek/N-8612-2019	Svoboda, Zdenek/0000-0002-0744-4689; Janura, Miroslav/0000-0002-6220-4450; Svoboda, Zdenek/0000-0002-0744-4689	Faculty of Physical Culture, Palacky University, Olomouc [FTK_2011_027]	Faculty of Physical Culture, Palacky University, Olomouc	This study was supported by the internal grant no. FTK_2011_027 of the Faculty of Physical Culture, Palacky University, Olomouc The assessment of the impact of hippotherapy on motor patterns and psychic function re-educating of patients with cerebral palsy. Warm thanks belong to the associations Piafa in Vyskov, Ryzacek o. s. in Lisnice, and EPONA o. s. from Brno for allowing the study to be perf…		35	5	5	0	23	UNIV PALACKEHO & OLOMOUCI, FAK TELESNE KULTURY	OLOMOUC	TR MIRU 115, OLOMOUC, 77111, CZECH REPUBLIC	2336-4912	2336-4920		ACTA GYMNICA	Acta Gymnica		2015	45	1
J	Potvin-Bélanger, A; Vincent, C; Freeman, A; Flamand, VH				Potvin-Belanger, Alex; Vincent, Claude; Freeman, Andrew; Flamand, Veronique H.			Impact of hippotherapy on the life habits of children with disabilities: a systematic review	DISABILITY AND REHABILITATION			English	Review						Hippotherapy; equine assisted therapy; life habits; social participation; pediatrics	EQUINE-ASSISTED ACTIVITIES; GROSS MOTOR FUNCTION; CEREBRAL-PALSY; POSTURAL CONTROL; PARTICIPATION; INTERVENTION; BALANCE; COMPETENCE; SPASTICITY; THERAPIES	Purpose The aim was to document the effects of hippotherapy on the 12 life habits of children with various disabilities. Materials and methods A systematic review using PRISMA guidelines was conducted to identify relevant studies. Five databases were consulted. Inclusion criteria were: 2-to-18 years old; therapy provided by a PT, OT or SLP/SLT; variables relevant to life habits as defined by the …	[Potvin-Belanger, Alex; Vincent, Claude; Flamand, Veronique H.] Ctr Interdisciplinary Res Rehabil & Social In, Quebec City, PQ, Canada; [Vincent, Claude; Flamand, Veronique H.] Univ Laval, Fac Med, Rehabil Dept, Quebec City, PQ, Canada	Laval University	Vincent, C (corresponding author), Ctr Interdisciplinary Res Rehabil & Social In, Quebec City, PQ, Canada.;Vincent, C (corresponding author), CIRRIS, CIUSSSCN Site Inst Readaptat Deficience Phys Queb, 525 Blvd Wilfrid Hamel, Quebec City, PQ G1M 2S8, Canada.	claude.vincent@rea.ulaval.ca			Chair in Cerebral Palsy of Universite Laval; Faculty of Medicine (Universite Laval)	Chair in Cerebral Palsy of Universite Laval; Faculty of Medicine (Universite Laval)	The first author was supported by a Masters scholarship from the Chair in Cerebral Palsy of Universit.e Laval and the Faculty of Medicine (Universite Laval).		56	2	2	3	16	TAYLOR & FRANCIS LTD	ABINGDON	2-4 PARK SQUARE, MILTON PARK, ABINGDON OR14 4RN, OXON, ENGLAND	0963-8288	1464-5165		DISABIL REHABIL	Disabil. Rehabil.	DEC 18	2022	44	26
J	Antunes, FN; do Pinho, AS; Kleiner, AFR; Salazar, AP; Eltz, GD; de Oliveira, AA; Cechetti, F; Galli, M; Pagnussat, AS				Antunes, Fabiane Nunes; do Pinho, Alexandre Severo; Rozin Kleiner, Ana Francisca; Salazar, Ana Paula; Eltz, Giovana Duarte; de Oliveira Junior, Alcyr Alves; Cechetti, Fernanda; Galli, Manuela; Pagnussat, Aline Souza			Different horse's paces during hippotherapy on spatio-temporal parameters of gait in children with bilateral spastic cerebral palsy: A feasibility study	RESEARCH IN DEVELOPMENTAL DISABILITIES			English	Article						Rehabilitation; Physiotherapy; Ecological evaluation; Equine-assisted therapy; Accelerometer	MODIFIED ASHWORTH SCALE; RANDOMIZED CONTROLLED-TRIAL; INTERRATER RELIABILITY; METAANALYSIS; STABILITY; IMMEDIATE; SYMMETRY; THERAPY; PROGRAM; STROKE	Hippotherapy is often carried out for the rehabilitation of children with Cerebral Palsy (CP), with the horse riding at a walking pace. This study aimed to explore the immediate effects of a hippotherapy protocol using a walk-trot pace on spatio-temporal gait parameters and muscle tone in children with Bilateral Spastic CP (BS-CP). Ten children diagnosed with BS-CP and 10 healthy aged-matched chi…	[Antunes, Fabiane Nunes; Eltz, Giovana Duarte; de Oliveira Junior, Alcyr Alves; Cechetti, Fernanda; Pagnussat, Aline Souza] Univ Fed Ciencias Saade Porto Alegre UFCSPA, Rehabil Sci Grad Program, Porto Alegre, RS, Brazil; [do Pinho, Alexandre Severo; Salazar, Ana Paula; Pagnussat, Aline Souza] Univ Fed Ciencias Saade Porto Alegre UFCSPA, Hlth Sci Grad Program, Porto Alegre, RS, Brazil; [do Pinho, …	Polytechnic University of Milan; Fundacao de Amparo a Ciencia e Tecnologia do Estado do Rio Grande do Sul (FAPERGS); IRCCS San Raffaele Pisana	Pagnussat, AS (corresponding author), UFCSPA, Programa Posgrad Ciencias Reabil, 245 Sarmento Leite St, BR-90050170 Porto Alegre, RS, Brazil.	alinespagnussat@gmail.com	Oliveira, Alcyr/D-2991-2014; Pagnussat, Aline/N-9335-2015; Galli, Manuela/AAH-8783-2019; Kleiner, Ana Francisca Rozin/C-3748-2015; Alepinho, O/H-7963-2016; Eltz, Giovana/J-4054-2015	Oliveira, Alcyr/0000-0002-0747-7835; Pagnussat, Aline/0000-0001-7837-5855; Kleiner, Ana Francisca Rozin/0000-0003-1843-2787; Alepinho, O/0000-0003-4818-8244; Galli, Manuela/0000-0003-2772-4837; Salazar, Ana Paula/0000-0001-7106-1167					32	13	16	1	75	PERGAMON-ELSEVIER SCIENCE LTD	OXFORD	THE BOULEVARD, LANGFORD LANE, KIDLINGTON, OXFORD OX5 1GB, ENGLAND	0891-4222			RES DEV DISABIL	Res. Dev. Disabil.	DEC	2016	59
J	Bronson, C; Brewerton, K; Ong, J; Palanca, C; Sullivan, SJ				Bronson, C.; Brewerton, K.; Ong, J.; Palanca, C.; Sullivan, S. J.			Does hippotherapy improve balance in persons with multiple sclerosis: a systematic review	EUROPEAN JOURNAL OF PHYSICAL AND REHABILITATION MEDICINE			English	Article						Equine-assisted therapy; Multiple sclerosis; Postural balance; Review literature as topic	ANIMAL-ASSISTED THERAPY; ALTERNATIVE MEDICINE; COMPLEMENTARY; PHYSIOTHERAPY; SPASTICITY; EXERCISE; BENEFITS; MOBILITY; ADULTS; GAIT	Aim. Multiple sclerosis (MS) leads to changes in balance due to the breakdown of a number of neurological processes. Hippotherapy utilizes the movement of the horse to provide sensory feedback and has been used as a therapeutic intervention for different neurological conditions. Little is known about the effects of hippotherapy in MS. The purpose of this study is to systematically review and exam…	[Bronson, C.; Brewerton, K.; Ong, J.; Palanca, C.; Sullivan, S. J.] Univ Otago, Sch Physiotherapy, Ctr Physiotherapy Res, Dunedin 9016, New Zealand	University of Otago	Sullivan, SJ (corresponding author), Univ Otago, Sch Physiotherapy, Ctr Physiotherapy Res, 325 Great King St, Dunedin 9016, New Zealand.	sjohn.sullivan@otago.ac.nz							49	77	81	0	54	EDIZIONI MINERVA MEDICA	TURIN	CORSO BRAMANTE 83-85 INT JOURNALS DEPT., 10126 TURIN, ITALY	1973-9087	1973-9095		EUR J PHYS REHAB MED	Eur. J. Phys. Rehabil. Med.	SEP	2010	46	3
J	Silva, MAB; Lupianhes, AFG; Lage, JB; Sande, LAP; Rosa, RC; Lombardi, LA; Espindula, AP				Borges Silva, Monisa Alves; Garrido Lupianhes, Ana Flavia; Lage, Janaine Brandao; Pascucci Sande, Luciane Aparecida; Rosa, Rodrigo Cesar; Lombardi, Leonardo Augusto; Espindula, Ana Paula			Electromyographic analysis of muscle activation of the trunk and lower limbs during human gait and hippotherapy using different ride mount materials	JOURNAL OF BODYWORK AND MOVEMENT THERAPIES			English	Article						Equine-assisted therapy; Gait; Electromyography		Objective: Activation of the trunk and lower limb muscles, namely the multifidus, rectus abdominis, rectus femoris, and tibialis anterior, was analyzed using surface electromyographyin 40 young, healthy, and sedentary individuals. Methods: Data were collected from sneaker-clad subjects with independent gait and during hippo therapy using saddles and blankets, with the feet in and out of the stirr…	[Borges Silva, Monisa Alves; Garrido Lupianhes, Ana Flavia] Univ Fed Triangulo Mineiro, UFTM, Uberaba, MG, Brazil; [Lage, Janaine Brandao] Univ Fed Triangulo Mineiro, Phys Therapistat Assoc Pais & Amigos Excepcionais, Concentrat Area Human Pathol, Hlth Sci,UFTM,APAE, Uberaba, MG, Brazil; [Pascucci Sande, Luciane Aparecida] Univ Fed Triangulo Mineiro, Funct & Mol Biol, UFTM, Physiotherapy, Uberaba…	Universidade Federal do Triangulo Mineiro; Universidade Federal do Triangulo Mineiro; Universidade Federal do Triangulo Mineiro; Universidade Federal do Triangulo Mineiro; Universidade Federal do Triangulo Mineiro; Universidade Federal do Triangulo Mineiro	Espindula, AP (corresponding author), Rua Frei Paulin 30, BR-38025180 Uberaba, MG, Brazil.	monialvesborges@hotmail.com; flaviagarrido@outlook.com; ja.bl@terra.com.br; lucianesande@gmail.com; rodrigo.rosa@uftm.edu.br; nda_leo@yahoo.com.br; ana.espindula@uftm.edu.br	Espindula, Ana Paula/ABE-2066-2021						31	1	1	0	1	ELSEVIER	AMSTERDAM	RADARWEG 29, 1043 NX AMSTERDAM, NETHERLANDS	1360-8592	1532-9283		J BODYW MOV THER	J. Bodyw. Mov. Ther.	JUL	2021	27
J	Törmälehto, E; Korkiämaki, R				Tormalehto, Erna; Korkiamaki, Riikka			The Potential of Human-Horse Attachment in Creating Favorable Settings for Professional Care: A Study of Adolescents' Visit to a Farm	ANIMALS			English	Article						adolescent; attachment; equine-assisted therapies; human-horse relations; professional care	EQUINE-FACILITATED PSYCHOTHERAPY; PERSPECTIVE; ANIMALS; REPRESENTATIONS; PETS	Simple Summary Although previous research has shown that the features of an attachment bond are fulfilled in human-dog dyads, it is still unclear if people may have horses as attachment figures. This paper examines whether adolescents' contact with horses can result in attachment bonds and whether these forms of attachment hold any potential for motivating adolescents in professional care. The pa…	[Tormalehto, Erna; Korkiamaki, Riikka] Tampere Univ, Fac Social Sci, Pori Unit, PL POB 185, FI-28101 Pori, Finland	Tampere University	Törmälehto, E (corresponding author), Tampere Univ, Fac Social Sci, Pori Unit, PL POB 185, FI-28101 Pori, Finland.	erna.tormalehto@tuni.fi; riikka.korkiamaki@tuni.fi		Korkiamaki, Riikka/0000-0003-3391-5445; Tormalehto, Erna/0000-0001-8783-6756					60	2	2	0	10	MDPI	BASEL	ST ALBAN-ANLAGE 66, CH-4052 BASEL, SWITZERLAND	2076-2615			ANIMALS-BASEL	Animals	SEP	2020	10	9
J	Seredova, M; Maskova, A; Mrstinova, M; Volicer, L				Seredova, Miroslava; Maskova, Andrea; Mrstinova, Martina; Volicer, Ladislav			Effects of Hippotherapy on Well-Being of Patients With Schizophrenia	ARCHIVES OF NEUROSCIENCE			English	Article						Well Being; Schizophrenia; Equine-Assisted Therapy		Background: Psychosocial interventions are increasingly used in psychiatric patient. One of the modalities of this approach is use of animals, e.g., horses. Objectives: Investigation of hippotherapy effects in patients with schizophrenia. Methods: 25 patients with paranoid schizophrenia, or acute and transient psychotic disorders attended 90 minutes hippotherapy sessions two days a week for a per…	[Seredova, Miroslava; Maskova, Andrea; Mrstinova, Martina] Psychiat Hosp Havlickuv Brod, Havlickuv Brod, Czech Republic; [Volicer, Ladislav] Univ S Florida, Tampa, FL 33620 USA	State University System of Florida; University of South Florida	Volicer, L (corresponding author), Univ S Florida, Tampa, FL 33620 USA.	lvolicer@usf.edu	Volicer, Ladislav/K-7576-2019	Volicer, Ladislav/0000-0002-6939-7531					10	2	2	0	18	KOWSAR CORP	TEHRAN	PO BOX 14155-3651, TEHRAN, 14155, IRAN	2322-3944	2322-5769		ARCH NEUROSCI	Arch. Neurosci.	OCT	2016	3	4
J	Peters, BC; Fields, BE; Erdman, EA				Peters, B. Caitlin; Fields, Beth E.; Erdman, Ellen A.			Hippotherapy Practice and Safety Patterns in the United States: A Descriptive Survey Study	JOURNAL OF ALTERNATIVE AND COMPLEMENTARY MEDICINE			English	Article						hippotherapy; safety; practice patterns; equine-assisted therapy	CEREBRAL-PALSY; CHILDREN; PARTICIPATION; INTERVENTION; BALANCE; AUTISM	Objective:The use of equine movement as a therapy tool in a plan of care, or hippotherapy, has grown considerably over the past three decades. However, there is little evidence of safety rates and related practice patterns to guide key stakeholders such as clients, therapists, the health care team, and third-party payers. The purpose of this article is to describe the safety and practice patterns…	[Peters, B. Caitlin] Colorado State Univ, Temple Grandin Equine Ctr, Dept Anim Sci, 735 S Overland Trail, Ft Collins, CO 80523 USA; [Fields, Beth E.] Univ Wisconsin, Dept Kinesiol, Madison, WI USA; [Erdman, Ellen A.] Widener Univ, Inst Phys Therapy Educ, Chester, PA 19013 USA	Colorado State University; University of Wisconsin System; University of Wisconsin Madison; Widener University	Peters, BC (corresponding author), Colorado State Univ, Temple Grandin Equine Ctr, Dept Anim Sci, 735 S Overland Trail, Ft Collins, CO 80523 USA.	caiti.peters@colostate.edu	Fields, Beth/ABA-6649-2021	Fields, Beth/0000-0002-8192-7144; Peters, B. Caitlin/0000-0001-5145-2929					28	2	2	4	16	MARY ANN LIEBERT, INC	NEW ROCHELLE	140 HUGUENOT STREET, 3RD FL, NEW ROCHELLE, NY 10801 USA	1075-5535	1557-7708		J ALTERN COMPLEM MED	J. Altern. Complement Med.	AUG 1	2020	26	8
J	Lee, DY; Kim, SG				Lee, Do-Youn; Kim, Seong-Gil			The Effect of Horse-Riding Simulator Exercise on Balance Control Ability and Gait in the Elderly with Dementia	INTERNATIONAL JOURNAL OF GERONTOLOGY			English	Article						postural balance; dementia; equine-assisted therapy; aging; gait	PROGRAM; WALKING; INTERVENTION; MOBILITY; STRENGTH; PEOPLE; ADULTS	Background: The aim of the present study was to investigate the effect of horse-riding simulator (HRS) exercise on balance control ability and gait in the elderly with dementia.Material and Methods: This study was conducted on people aged 65 years or older living in D city (Ko-rea) enrolled in the day care center with a diagnosis of dementia as documented by the Korean Ministry of Health and Welf…	[Lee, Do-Youn] Daegu Univ, Dept Phys Therapy, Gyeongbuk, South Korea; [Kim, Seong-Gil] SunMoon Univ, Coll Hlth Sci, Dept Phys Therapy, Chungnam, South Korea; [Kim, Seong-Gil] 70, Sunmoon ro 221, Asan 31460, Chungnam, South Korea	Daegu University; Sun Moon University	Kim, SG (corresponding author), 70, Sunmoon ro 221, Asan 31460, Chungnam, South Korea.	niceguygil@gmail.com	Lee, Do-Youn/AGG-3328-2022	Lee, Do-Youn/0000-0003-0886-1713; Kim, Seong-gil/0000-0002-2487-5122					30	0	0	0	0	TAIWAN SOC GERIATRIC EMERGENCY & CRITICAL CARE MEDICINE-TSGECM	TAIPEI	12F-14, NO 42, SEC 1, MINSHENG E RD, ZHONGSHAN DIST, TAIPEI, 104, TAIWAN	1873-9598	1873-958X		INT J GERONTOL	Int. J. Gerontol.	JAN	2023	17	1
J	Menor-Rodríguez, MJ; Martín, MS; Sánchez-García, JC; Montiel-Troya, M; Cortés-Martín, J; Rodríguez-Blanque, R				Menor-Rodriguez, Maria Jose; Sevilla Martin, Mar; Sanchez-Garcia, Juan Carlos; Montiel-Troya, Maria; Cortes-Martin, Jonathan; Rodriguez-Blanque, Raquel			Role and Effects of Hippotherapy in the Treatment of Children with Cerebral Palsy: A Systematic Review of the Literature	JOURNAL OF CLINICAL MEDICINE			English	Review						hippotherapy; equine assisted therapy; children; cerebral palsy		Cerebral palsy is described as a group of permanent neuromotor-type disorders caused by non-progressive injuries in the developmental stages of the central nervous system, and which have serious repercussions on the quality of life of affected children due to the physical and psychological damage it entails for them. Today, it is the leading cause of physical disability in childhood. Since there …	[Menor-Rodriguez, Maria Jose] Univ Vigo, Res Grp CTS367, EUE Campus Ourense, Orense 32616, Spain; [Sevilla Martin, Mar] Area Sanitaria Ourense Verin Barco Valdeorras, Orense 32800, Spain; [Sanchez-Garcia, Juan Carlos] Univ Granada, Res Grp CTS1068, JMADOC, Sch Nursing,Fac Hlth Sci, Granada 18071, Spain; [Montiel-Troya, Maria] Univ Granada, Res Grp CTS1068, Sch Nursing, Fac Hlth Sci, Ceuta Campus,…	Universidade de Vigo; University of Granada; University of Granada; Hospital Universitario Virgen de las Nieves	Sánchez-García, JC (corresponding author), Univ Granada, Res Grp CTS1068, JMADOC, Sch Nursing,Fac Hlth Sci, Granada 18071, Spain.;Montiel-Troya, M (corresponding author), Univ Granada, Res Grp CTS1068, Sch Nursing, Fac Hlth Sci, Ceuta Campus, Ceuta 51001, Spain.;Cortés-Martín, J (corresponding author), Hosp Univ Virgen Nieves, Res Grp CTS1068, Granada 18014, Spain.	maria.jose.menor.rodriguez@sergas.es; mar.sevilla.martin@sergas.es; jsangar@ugr.es; mariamontiel@ugr.es; jonathan.cortes.martin@gmail.com; raquel.rodriguez.blanque.sspa@juntadeandalucia.es	SANCHEZ GARCIA, JUAN CARLOS/B-2145-2018	SANCHEZ GARCIA, JUAN CARLOS/0000-0002-4650-2159; Rodriguez Blanque, Raquel/0000-0003-2086-1222; Cortes-Martin, Jonathan/0000-0002-4019-8555					32	5	6	0	15	MDPI	BASEL	ST ALBAN-ANLAGE 66, CH-4052 BASEL, SWITZERLAND		2077-0383		J CLIN MED	J. Clin. Med.	JUN	2021	10	12
J	Ribeiro, MF; Espindula, AP; Ferreira, AA; de Souza, LAPS; Teixeira, VDA				Ribeiro, Mariane Fernandes; Espindula, Ana Paula; Ferreira, Alex Abadio; Pascucci Sande de Souza, Luciane Aparecida; Antunes Teixeira, Vicente de Paula			Electromyographic evaluation of the lower limbs of patients with Down syndrome in hippotherapy	ACTA SCIENTIARUM-HEALTH SCIENCES			English	Article						muscle activation; electromyography; hippotherapy; Down syndrome; equine assisted therapy	GROSS MOTOR FUNCTION; CHILDREN; GAIT	Hippotherapy is a therapeutic method that uses the horse's movement to achieve functional results in practitioners with Down syndrome (DS), who present motor and neurophysiological changes that affect the musculoskeletal system. Evaluating the motor behavior related to the control and the improvement of muscle activation in practitioners with Down syndrome subjected to hippotherapy. 10 practition…	[Ribeiro, Mariane Fernandes; Espindula, Ana Paula; Pascucci Sande de Souza, Luciane Aparecida; Antunes Teixeira, Vicente de Paula] Univ Fed Triangulo Mineiro, Rua Frei Paulino 30, BR-38025180 Uberaba, MG, Brazil; [Ferreira, Alex Abadio] Assoc Pais & Amigos Criancas Deficiencia Intelect, Uberaba, MG, Brazil	Universidade Federal do Triangulo Mineiro	Ribeiro, MF (corresponding author), Univ Fed Triangulo Mineiro, Rua Frei Paulino 30, BR-38025180 Uberaba, MG, Brazil.	maryanefemandes@yahoo.com	de souza, luciane aparecida pascucci sande/B-3846-2014; Espindula, Ana Paula/ABE-2066-2021; Espindula, Ana Paula/G-5462-2017	de souza, luciane aparecida pascucci sande/0000-0002-7160-9556;	National Council for Scientific and Technological Development (CNPq); Coordination for the Improvement of Higher Education Personnel (CAPES); Minas Gerais State Research Foundation (FAPEMIG); Education and Research Foundation of Uberaba (FUNEPU); Association of Parents and Friends of Intellectually Disabled Children of Uberaba (APAE)	National Council for Scientific and Technological Development (CNPq)(Conselho Nacional de Desenvolvimento Cientifico e Tecnologico (CNPQ)); Coordination for the Improvement of Higher Education Personnel (CAPES)(Coordenacao de Aperfeicoamento de Pessoal de Nivel Superior (CAPES)); Minas Gerais State Research Foundation (FAPEMIG)(Fundacao de Amparo a Pesquisa do Estado de Minas Gerais (FAPEMIG)); E…	The authors thank the financial support for this research provided by National Council for Scientific and Technological Development (CNPq), Coordination for the Improvement of Higher Education Personnel (CAPES), Minas Gerais State Research Foundation (FAPEMIG), Education and Research Foundation of Uberaba (FUNEPU) and Association of Parents and Friends of Intellectually Disabled Children of Ubera…		32	6	6	1	19	UNIV ESTADUAL MARINGA, PRO-REITORIA PESQUISA POS-GRADUACAO	MARINGA	AV. COLOMBO, 5790, DIVISAO DE DIVULGACAO CIENTIFICA, MARINGA, PR 87020-900, BRAZIL	1679-9291	1807-8648		ACTA SCI-HEALTH SCI	Acta Sci.-Health Sci.	JAN-JUN	2017	39	1
J	Koca, TT; Ataseven, H				Koca, Tuba Tulay; Ataseven, Hilmi			What is hippotherapy? The indications and effectiveness of hippotherapy	NORTHERN CLINICS OF ISTANBUL			English	Review						Equine-assisted therapy; hippotherapy; therapeutic horse back riding		Hippotherapy is a form of physical, occupational and speech therapy in which a therapist uses the characteristic movements of a horse to provide carefully graded motor and sensory input. A foundation is established to improve neurological function and sensory processing, which can be generalized to a wide range of daily activities. Unlike therapeutic horseback riding (where specific riding skills…	[Koca, Tuba Tulay] Malatya State Hosp, Dept Phys Med & Rehabil, Malatya, Turkey; [Ataseven, Hilmi] Publ Hosp Union, Malatya, Turkey	Malatya State Hospital	Koca, TT (corresponding author), Malatya State Hosp, Dept Phys Med & Rehabil, Malatya, Turkey.	tuba_baglan@yahoo.com							26	45	47	4	72	KARE PUBL	ISTANBUL	CONCORD ISTANBUL, DUMLUPINAR MAH, CIHAN SK NO 15, B BLOK 162 KADIKOY, ISTANBUL, 00000, TURKEY	2148-4902			NORTH CLIN ISTANB	North. Clin. Istanb.		2015	2	3
J	Johns, L; Bobat, S; Holder, J				Johns, Lucinda; Bobat, Shaida; Holder, Juanita			Therapist experiences of equine-assisted psychotherapy in South Africa: A qualitative study	JOURNAL OF PSYCHOLOGY IN AFRICA			English	Article						equine-assisted therapy; therapists experiences; qualitative study; thematic analysis	INTERVENTIONS; CHILDREN; ANIMALS	This study examined therapists' perceptions and experiences of equine-assisted psychotherapy (EAP). Participants were 14 practising EAP therapists (females = 86%; male = 14%; age range 20 to 69 years) from across South Africa. They were interviewed utilising electronic interview media. Thematic analysis revealed therapists perceived effectiveness of EAP in providing emotional and interpersonal gr…	[Johns, Lucinda; Bobat, Shaida; Holder, Juanita] Univ KwaZulu Natal, Sch Appl Human Sci, Durban, South Africa	University of Kwazulu Natal	Johns, L (corresponding author), Univ KwaZulu Natal, Sch Appl Human Sci, Durban, South Africa.	johnsl@ukzn.ac.za							33	1	1	0	29	ROUTLEDGE JOURNALS, TAYLOR & FRANCIS LTD	ABINGDON	2-4 PARK SQUARE, MILTON PARK, ABINGDON OX14 4RN, OXON, ENGLAND	1433-0237	1815-5626		J PSYCHOL AFR	J. Psychol. Afr.	APR	2016	26	2
J	Varvarousis, DN; Stergiou, AN; Christodoulou, P				Varvarousis, D. N.; Stergiou, A. N.; Christodoulou, P.			Psychomotor development in children with Prader-Willi syndrome. A case report	ARCHIVES OF HELLENIC MEDICINE			English	Article						Balance; Equine-assisted therapy; Prader-Willi syndrome; Psychomotor development		Physical exercise, in combination with the application of appropriate psycho-educational methods, can contribute positively to the education and rehabilitation of children with Prader-Willi syndrome. For a child with Prader-Willi syndrome aged 10 years, a 30-week equine-assisted course of therapy was implemented, with one session per week lasting 30 min each. The method of non-participatory obser…	[Varvarousis, D. N.] Univ Ioannina, Sch Med, Dept Phys Med & Rehabil, Ioannina, Greece; [Stergiou, A. N.] Therapeut Riding Ctr, Ioannina, Greece; [Christodoulou, P.] Univ Nicosia, Sch Educ, Nicosia, Cyprus	University of Ioannina; University of Nicosia	Stergiou, AN (corresponding author), 49 Valaoritou St, Ioannina 45333, Greece.	alexstergiou@gmail.com		Varvarousis, Dimitrios/0000-0002-3639-9274					8	0	0	0	1	ATHENS MEDICAL SOC	ATHENS	23 MAEANDROU ST, ATHENS, 115 28, GREECE	1105-3992			ARCH HELL MED	Arch. Hell. Med.	NOV-DEC	2021	38	6
J	Flores, FM; Dagnese, F; Copetti, F				Flores, Fabiana Moraes; Dagnese, Frederico; Copetti, Fernando			Do the type of walking surface and the horse speed during hippotherapy modify the dynamics of sitting postural control in children with cerebral palsy?	CLINICAL BIOMECHANICS			English	Article						Rehabilitation; Cerebral palsy; Equine-assisted therapy; Postural control; Children	PARAMETERS; BALANCE	Background: Hippotherapy is described as a rehabilitation method for postural control in children with cerebral palsy. Horse's movements can be manipulated during hippotherapy's sessions with horse walking on different surfaces and at different speeds. The purpose of this study was to assess if dynamic sitting postural control in children with cerebral palsy in hippotherapy is modified when surfa…	[Flores, Fabiana Moraes] Univ Fed Santa Maria, Funct Rehabil Grad Program, Santa Maria, RS, Brazil; [Dagnese, Frederico] Univ Fed Santa Maria, Biomech Lab, Santa Maria, RS, Brazil; [Copetti, Fernando] Univ Fed Santa Maria, Ctr Phys Educ & Sports, 1000 Roraima Ave, BR-97105900 Santa Maria, RS, Brazil	Universidade Federal de Santa Maria (UFSM); Universidade Federal de Santa Maria (UFSM); Universidade Federal de Santa Maria (UFSM)	Copetti, F (corresponding author), Univ Fed Santa Maria, Ctr Phys Educ & Sports, 1000 Roraima Ave, BR-97105900 Santa Maria, RS, Brazil.	femando.copetti@ufsm.br	Copetti, Fernando/GLV-4342-2022	Copetti, Fernando/0000-0001-8439-2686; Dagnese, Frederico/0000-0003-4815-6154	Coordenacao de Aperfeicoamento de Pessoal de Nivel Superior -Brazil (CAPES) [001]	Coordenacao de Aperfeicoamento de Pessoal de Nivel Superior -Brazil (CAPES)(Coordenacao de Aperfeicoamento de Pessoal de Nivel Superior (CAPES))	This work was supported in part by the Coordenacao de Aperfeicoamento de Pessoal de Nivel Superior -Brazil (CAPES) Finance Code 001, however, not had any role in study design; in the collection, analysis and interpretation of data, and the preparation of this manuscript.		23	9	9	1	15	ELSEVIER SCI LTD	OXFORD	THE BOULEVARD, LANGFORD LANE, KIDLINGTON, OXFORD OX5 1GB, OXON, ENGLAND	0268-0033	1879-1271		CLIN BIOMECH	Clin. Biomech.	DEC	2019	70
J	Stanojevic, C; Eldridge, LA; McIntire, JL; Bowen, A; Dawson, S; McCormick, B; Tamas, D; McKissock, HB				Stanojevic, Cedomir; Eldridge, Lori Ann; McIntire, Jordan LiAnn; Bowen, Ashley; Dawson, Shay; McCormick, Bryan; Tamas, Daniela; McKissock, H. Blair			Employing an International Research Collaboration Framework to Pilot Test an Evidence-Based Recreational Therapy Program	THERAPEUTIC RECREATION JOURNAL			English	Article						International research collaboration; equine-assisted therapy; recreational therapy	PROXIMITY; COOPERATION	The field of recreational therapy has well-established methods of scientific collaboration within the United States yet historically there is a scarcity of International Research Collaborations (IRC). IRC could provide many benefits to the field as well as encourage the pollination of new ideas and philosophies to other continents and cultures. The purpose of this paper is to present an IRC frame…	[Stanojevic, Cedomir] Indiana Univ, Dept Hlth & Wellness Designs, Bloomington, IN 47405 USA; [Eldridge, Lori Ann] East Carolina Univ, Dept Recreat Sci, Greenville, NC USA; [McIntire, Jordan LiAnn] New Leaf New Life, Bloomington, IN USA; [Bowen, Ashley] Brigham Young Univ, Salt Lake Cty Pk & Recreat, Adapt Recreat Facil, Salt Lake City, UT USA; [Dawson, Shay] Cent Michigan Univ, Dept Recreat Pk & …	Indiana University System; Indiana University Bloomington; University of North Carolina; East Carolina University; Brigham Young University; Central Michigan University; Pennsylvania Commonwealth System of Higher Education (PCSHE); Temple University; University of Novi Sad; Pennsylvania Commonwealth System of Higher Education (PCSHE); Temple University	Stanojevic, C (corresponding author), Indiana Univ, Dept Hlth & Wellness Designs, Bloomington, IN 47405 USA.	cedomir.stanojevic@gmail.com		Stanojevic, Cedomir/0000-0002-1695-3901					42	3	3	1	4	SAGAMORE PUBL LLC	URBANA	1807 N FEDERAL DR, URBANA, IL 61801 USA	0040-5914	2159-6433		THER RECREAT J	Ther. Recreat. J.		2022	56	1
J	Donaldson, MC; Holter, AM; Neuhoff, S; Arnosky, JA; Simpson, BW; Vernon, K; Blob, RW; DesJardins, JD				Donaldson, Meredith C.; Holter, Anne Marie; Neuhoff, Simone; Arnosky, Justin A.; Simpson, Beryl W.; Vernon, Kristine; Blob, Richard W.; DesJardins, John D.			The Translation of Movement From the Equine to Rider With Relevance for Hippotherapy	JOURNAL OF EQUINE VETERINARY SCIENCE			English	Article						Equine-assisted therapy; Hippotherapy; Equine biomechanics; Rider movement; Rehabilitation		Although horseback riding is a well-established means of rehabilitation therapy for a variety of human patients, there are few data on the biomechanical relationships between horse and rider during such hippotherapy. We simultaneously tracked the movements of a horse with several different novice riders, under conditions similar to hippotherapy, to evaluate whether horses pass the same motion to …	[Donaldson, Meredith C.; Holter, Anne Marie; Neuhoff, Simone; Arnosky, Justin A.; Simpson, Beryl W.; Vernon, Kristine; Blob, Richard W.; DesJardins, John D.] Clemson Univ, Dept Bioengn, Clemson, SC USA; [Vernon, Kristine] Clemson Univ, Dept Anim Vet Sci, Clemson, SC 29634 USA; [Blob, Richard W.] Clemson Univ, Dept Biol Sci, Clemson, SC 29634 USA	Clemson University; Clemson University; Clemson University	DesJardins, JD (corresponding author), Dept Bioengn, 301 Rhodes Engn Res Ctr, Clemson, SC 29634 USA.	jdesjar@clemson.edu		Blob, Richard/0000-0001-5026-343X	Clemson University Calhoun Honors College, Clemson University, South Carolina, USA	Clemson University Calhoun Honors College, Clemson University, South Carolina, USA	This work was supported by Clemson University Calhoun Honors College, Clemson University, South Carolina, USA.		14	1	1	0	13	ELSEVIER SCIENCE INC	NEW YORK	STE 800, 230 PARK AVE, NEW YORK, NY 10169 USA	0737-0806	1542-7412		J EQUINE VET SCI	J. Equine Vet. Sci.	JUN	2019	77
J	Encheff, JL; Armstrong, C; Masterson, M; Fox, C; Gribble, P				Encheff, Jenna L.; Armstrong, Charles; Masterson, Michelle; Fox, Christine; Gribble, Phillip			Hippotherapy Effects on Trunk, Pelvic, and Hip Motion During Ambulation in Children With Neurological Impairments	PEDIATRIC PHYSICAL THERAPY			English	Article						child; equine-assisted therapy; gait; hippotherapy; kinematics; neurologic disorders	CEREBRAL-PALSY; GAIT PARAMETERS; IMMEDIATE; STABILITY; SYMMETRY	Purpose: This study investigated the effects of a 10-week hippotherapy program on trunk, pelvis, and hip joint positioning during the stance phase of gait. Methods: Eleven children (6 boys and 5 girls; 7.9 +/- 2.7 years) with neurological disorders and impaired ambulation participated. Joint range of motion data were collected via 3-dimensional computerized gait analysis before and after the prog…	[Encheff, Jenna L.] Univ Findlay, Dept Phys Therapy, Findlay, OH 45840 USA; [Armstrong, Charles; Gribble, Phillip] Univ Toledo, Dept Kinesiol, Coll Educ Hlth Sci & Human Serv, Toledo, OH 43606 USA; [Masterson, Michelle] Univ Toledo, Phys Therapy Program, Coll Educ Hlth Sci & Human Serv, Toledo, OH 43606 USA; [Fox, Christine] Univ Toledo, Dept Fdn Educ, Coll Educ Hlth Sci & Human Serv, Toledo, OH …	University of Findlay; University System of Ohio; University of Toledo; University System of Ohio; University of Toledo; University System of Ohio; University of Toledo	Encheff, JL (corresponding author), Univ Findlay, Dept Phys Therapy, 1000 N Main St, Findlay, OH 45840 USA.	encheff@findlay.edu							30	20	21	0	92	LIPPINCOTT WILLIAMS & WILKINS	PHILADELPHIA	TWO COMMERCE SQ, 2001 MARKET ST, PHILADELPHIA, PA 19103 USA	0898-5669	1538-005X		PEDIATR PHYS THER	Pediatr. Phys. Ther.	FAL	2012	24	3
J	Macauley, BL				Macauley, Beth L.			Speech-Language Pathology Incorporating Horses	SEMINARS IN SPEECH AND LANGUAGE			English	Article						Equine-assisted therapy; Hippotherapy; Speech-language pathology; Communication; Horses; Rehabilitation	AUTISM SPECTRUM DISORDER; EQUINE-ASSISTED THERAPY; SPASTIC CEREBRAL-PALSY; MOTOR CONTROL; CHILDREN; HIPPOTHERAPY; MOVEMENT; GAIT; WALKING; BALANCE	Incorporating horses into speech-language pathology services is a valid treatment strategy that can be used to help the client achieve their communication and/or swallowing goals. The purpose of this article is to discuss the history and terminology of incorporating horses into rehabilitation, explain theories for why incorporating horses works, and provide clinical applications to the American S…	[Macauley, Beth L.] Grand Valley State Univ, Dept Commun Sci & Disorders, 500 Lafayette Dr,NE,Suite 204, Grand Rapids, MI 49503 USA	Grand Valley State University	Macauley, BL (corresponding author), Grand Valley State Univ, Dept Commun Sci & Disorders, 500 Lafayette Dr,NE,Suite 204, Grand Rapids, MI 49503 USA.	macauleb@gvsu.edu							60	0	0	5	21	THIEME MEDICAL PUBL INC	NEW YORK	333 SEVENTH AVE, NEW YORK, NY 10001 USA	0734-0478	1098-9056		SEMIN SPEECH LANG	Semin. Speech Lang.	JAN	2022	43	1
J	Conroy, S; Evans, T; Butler-Moburg, D; Beuttler, R; Robinson, J; Huebert, M; Mahony, EO; Grant-Beuttler, M				Conroy, Susan; Evans, Trish; Butler-Moburg, Dana; Beuttler, Richard; Robinson, Janelle; Huebert, Matt; Mahony, Erin O.; Grant-Beuttler, Marybeth			Clinical application and feasibility of utilizing the PEDI-CAT to assess activity and participation among children receiving physical therapy incorporating hippotherapy	PHYSIOTHERAPY THEORY AND PRACTICE			English	Article						Pediatric; activity and participation; outcome measure; equine-assisted therapy	COMPUTER ADAPTIVE TEST; AUTISM SPECTRUM DISORDER; GROSS MOTOR FUNCTION; CEREBRAL-PALSY; PEDIATRIC EVALUATION; DEVELOPMENTAL-DISABILITIES; POSTURAL CONTROL; BALANCE; CLASSIFICATION; PERFORMANCE	Background Hippotherapy (HPOT) is a physical therapy (PT) treatment tool using equine movement to improve mobility for children with movement impairments. Although research suggests HPOT improves body structure and function, there is limited evidence regarding its impact on activity and participation outcomes in a clinical setting. The Pediatric Evaluation of Disability Inventory Computer Adaptiv…	[Conroy, Susan; Evans, Trish; Butler-Moburg, Dana; Robinson, Janelle; Huebert, Matt; Mahony, Erin O.] Shea Ctr Therapeut Riding, Therapy Serv, 26284 Oso Rd, San Juan Capistrano, CA 92675 USA; [Beuttler, Richard] Chapman Univ, Sch Pharm, Irvine, CA USA; [Grant-Beuttler, Marybeth] Oregon Inst Technol, Phys Therapy Program, Klamath Falls, OR USA	Chapman University System; Chapman University	Conroy, S (corresponding author), Shea Ctr Therapeut Riding, Therapy Serv, 26284 Oso Rd, San Juan Capistrano, CA 92675 USA.	sconroy@sheacenter.org		Huebert, Matt/0000-0001-7012-4197; Grant-Beuttler, Marybeth/0000-0003-4613-7304; BUTLER, DANA/0000-0002-2378-4480; Conroy, Susan/0000-0002-7412-6250	Margaret C Clare Foundation	Margaret C Clare Foundation	This study was supported by grants from The David R Clare and Margaret C Clare Foundation		56	1	1	3	8	TAYLOR & FRANCIS INC	PHILADELPHIA	530 WALNUT STREET, STE 850, PHILADELPHIA, PA 19106 USA	0959-3985	1532-5040		PHYSIOTHER THEOR PR	Physiother. Theory Pract.	NOV 2	2023	39	11
J	Martin, RA; Taylor, WJ; Surgenor, LJ; Graham, FP; Levack, WMM; Blampied, NM				Martin, Rachelle A.; Taylor, William J.; Surgenor, Lois J.; Graham, Fiona P.; Levack, William M. M.; Blampied, Neville M.			Evaluating the effectiveness of therapeutic horse riding for children and young people experiencing disability: a single-case experimental design study	DISABILITY AND REHABILITATION			English	Article						Equine-assisted therapy; social participation; disabled children; developmental disabilities; self concept	OCCUPATIONAL PERFORMANCE-MEASURE; EQUINE-ASSISTED ACTIVITIES; GROSS MOTOR FUNCTION; CEREBRAL-PALSY; SCHOOL-AGE; PARTICIPATION; SCALE; HIPPOTHERAPY; VALIDITY; QUALITY	Purpose: Therapeutic horse riding aims to improve the health of children and young people experiencing disability; however, its benefits across a range of health domains, particularly the impact on participation outcomes, are not well known. This research evaluated to what extent there was a change in riders balance, functional performance, social responsiveness, quality of life and participation…	[Martin, Rachelle A.; Taylor, William J.; Graham, Fiona P.; Levack, William M. M.] Univ Otago Wellington, Dept Med, Rehabil Teaching & Res Unit, Wellington, New Zealand; [Surgenor, Lois J.] Univ Otago Christchurch, Dept Psychol Med, Christchurch, New Zealand; [Blampied, Neville M.] Univ Canterbury, Dept Psychol, Christchurch, New Zealand	University of Otago; University of Otago; University of Canterbury	Martin, RA (corresponding author), Univ Otago Wellington, Dept Med, Rehabil Teaching & Res Unit, POB 7343, Wellington 6242, New Zealand.	rachelle.martin@otago.ac.nz		Martin, Rachelle/0000-0002-9533-3195	New Zealand Riding for the Disabled Association Inc.	New Zealand Riding for the Disabled Association Inc.	This work was supported by New Zealand Riding for the Disabled Association Inc. Scholarship administered through the University of Otago. New Zealand Riding for the Disabled Association did not influence study results or preparation of this manuscript.		49	5	5	2	34	TAYLOR & FRANCIS LTD	ABINGDON	2-4 PARK SQUARE, MILTON PARK, ABINGDON OR14 4RN, OXON, ENGLAND	0963-8288	1464-5165		DISABIL REHABIL	Disabil. Rehabil.	DEC 17	2020	42	26
J	Mandrá, PP; Moretti, TCD; Avezum, LA; Kuroishi, RCS				Mandra, Patricia Pupin; da Freiria Moretti, Thais Cristina; Avezum, Leticia Alves; Sadako Kuroishi, Rita Cristina			Animal assisted therapy: systematic review of literature	CODAS			English	Review						Animal Assisted Therapy; Autistic Disorder; Equine-Assisted Therapy; Speech, Language and Hearing	CEREBRAL-PALSY; CHILDREN; INTERVENTION; DEMENTIA; REHABILITATION; COMMUNICATION; HIPPOTHERAPY; ADOLESCENTS; DISORDERS; OUTCOMES	Purpose: to verify the applications of AAT in health by performing a systematic review of the literature. Research strategy: a survey was carried out in lour databases with the descriptors: animal assisted therapy, horse assisted therapy, speech therapy. Selection criteria: article published between 2010 and 2018, in Portuguese or English, free electronic access and that mentioned the characteris…	[Mandra, Patricia Pupin; da Freiria Moretti, Thais Cristina; Avezum, Leticia Alves; Sadako Kuroishi, Rita Cristina] Univ Sao Paulo, Dept Ciencias Saude, Fac Med Ribeirao Preto, Sao Paulo, SP, Brazil	Universidade de Sao Paulo	Mandrá, PP (corresponding author), Lab Pesquisa Fonoaudiol Linguagem II, Ave Bandeirantes 3900,Casa 18,Campus USP, Ribeirao Preto, SP, Brazil.	ppmandra@fmrp.usp.br	mandra, patricia/C-9409-2012	mandra, patricia/0000-0002-2926-0354; Moretti, Thais/0000-0001-5425-9016					56	12	15	7	68	SOC BRASILEIRA FONOAUDIOLOGIA	SAO PAULO SP	AL JAU, 684 7 ANDAR, SAO PAULO SP, 01420-001, BRAZIL	2317-1782			CODAS	CoDAS		2019	31	3
J	Coman, DC; Bass, MP; Alessandri, M; Ghilain, CS; Llabre, MM				Coman, Drew C.; Bass, Margaret P.; Alessandri, Michael; Ghilain, Christine S.; Llabre, Maria M.			Effect of Equine Assisted Activities on Social and Sensory Functioning of Children with Autism	SOCIETY & ANIMALS			English	Article						equine-assisted activities; autism spectrum disorders; sensory functioning; social functioning	THERAPY	This is a replication, randomized control trial, that investigated the therapeutic effects of a 12-week equine-assisted (EA) intervention on the social and sensory functioning of children with autism. Reliability and stability of parent and teacher reports of children's social and sensory functioning across three assessment times were assessed, in support of the validity of observed outcomes. Fur…	[Coman, Drew C.] Harvard Med Sch, Massachusetts Gen Hosp, Boston, MA 02115 USA; [Bass, Margaret P.] Good Hope Equestrian Training Ctr, Homestead, FL USA; [Alessandri, Michael; Ghilain, Christine S.; Llabre, Maria M.] Univ Miami, Dept Psychol, Coral Gables, FL 33124 USA	Harvard University; Harvard Medical School; Massachusetts General Hospital; University of Miami	Coman, DC (corresponding author), Harvard Med Sch, Massachusetts Gen Hosp, Boston, MA 02115 USA.	deoman@mgh.harvard.edu			Horses and Humans Research Foundation (HHRF)	Horses and Humans Research Foundation (HHRF)	The development of this project and paper was supported with funding from the Horses and Humans Research Foundation (HHRF). The opinions expressed by the authors are not necessarily reflective of the position of, or endorsed by, the HHRF.		39	6	6	2	66	BRILL	LEIDEN	PLANTIJNSTRAAT 2, P O BOX 9000, 2300 PA LEIDEN, NETHERLANDS	1063-1119	1568-5306		SOC ANIM	Soc. Anim.	DEC	2018	26	6
J	de la Fuente, AJ				Jimenez de la Fuente, Augusto			Effects of equestrian therapies on people with cerebral palsy	REVISTA ESPANOLA DE DISCAPACIDAD-REDIS			Spanish	Article						Equestrian therapies; equine assisted therapy; hippotherapy; cerebral palsy; muscle tone	GROSS MOTOR FUNCTION; MENTAL-RETARDATION; CHILDREN; HIPPOTHERAPY; PARAMETERS; SYMMETRY; GAIT	This work aims to review the existing scientific literature in order to check the effects of equestrian therapies on people with cerebral palsy. A bibliographical review was performed in databases of Medline (PubMed), Dialnet, Scopus, Sportdiscus y Web of Science, establishing as inclusion criteria to select clinical studies for review that these had been published between 2001 and 2016, in Spani…	[Jimenez de la Fuente, Augusto] Univ Politecn Madrid, Madrid, Spain	Universidad Politecnica de Madrid	de la Fuente, AJ (corresponding author), Univ Politecn Madrid, Madrid, Spain.	augusto.jdlf@gmail.com							57	3	3	2	31	CENTRO ESPANOL DOCUMENTACION DISCAPACIDAD-CEDD	MADRID	REAL PATRONATO DISCAPACIDAD, CALLE SERRANO, 140, MADRID, 28006, SPAIN	2340-5104			REV ESP DISCAPAC-RED	Rev. Esp. Discapac.-REDIS	DEC	2017	5	2
J	Bennett, B; Woodman, E				Bennett, Bindi; Woodman, Elise			The Potential of Equine-Assisted Psychotherapy for Treating Trauma in Australian Aboriginal Peoples	BRITISH JOURNAL OF SOCIAL WORK			English	Article						Aboriginal; equine-assisted therapy; trauma; Australia; well-being	THERAPY; WORK; CHILDREN; PAIN	Colonisation and subsequent policies targeting Aboriginal peoples in Australia have had devastating consequences, including trauma, disadvantage and marginalisation. These effects have passed from generation to generation and continue to manifest in poor health and well-being outcomes, particularly mental health disorders. Innovative and culturally relevant techniques are needed to remedy inequal…	[Bennett, Bindi] Univ Sunshine Coast, Sch Social Sci, Sippy Downs, Qld 4556, Australia; [Woodman, Elise] Australian Catholic Univ, Sch Allied Hlth, Lyneham, ACT 2602, Australia	University of the Sunshine Coast; Australian Catholic University	Bennett, B (corresponding author), 90 Sippy Downs Dr, Sippy Downs, Qld 4556, Australia.	bbennet1@usc.edu.au		Bennett, Bindi/0000-0002-0111-4670					68	5	5	0	12	OXFORD UNIV PRESS	OXFORD	GREAT CLARENDON ST, OXFORD OX2 6DP, ENGLAND	0045-3102	1468-263X		BRIT J SOC WORK	Br. J. Soc. Work	JUN	2019	49	4
J	Oh, Y; Seo, H; Jang, B; Song, J; Lee, J; Jeong, B; Kim, Y; Kwon, J; Joung, Y				Oh, Y.; Seo, H.; Jang, B.; Song, J.; Lee, J.; Jeong, B.; Kim, Y.; Kwon, J.; Joung, Y.			Therapeutic effect of 12 weeks equine assisted activities and therapies (EAA/T) in children with attention deficit hyperactivity disorder	EUROPEAN CHILD & ADOLESCENT PSYCHIATRY			English	Meeting Abstract						Attention-Deficit/Hyperactivity Disorder and Imaging/Imaging Studies; Equine Assisted Activities and Therapy			Sungkyunkwan Univ, Sch Med, Samsung Med Ctr, Seoul, South Korea; Samsung Equestrian Team, Samsung Riding Disabled Ctr, Gunposi, South Korea; Korea Adv Inst Sci & Technol, Seoul, South Korea	Sungkyunkwan University (SKKU); Samsung Medical Center; Korea Advanced Institute of Science & Technology (KAIST)									0	0	0	4	18	SPRINGER	NEW YORK	233 SPRING ST, NEW YORK, NY 10013 USA	1018-8827	1435-165X		EUR CHILD ADOLES PSY	Eur. Child Adolesc. Psych.	JUN	2015	24
J	Prieto, AV; Ayupe, KMA; Abreu, ACA; Gutierres, PJB				Prieto, Alessandra, V; Almeida Ayupe, Kennea Martins; Abreu, Ana C. A.; Gutierres Filho, Paulo J. B.			Development and Validation of an Instrument to Assess Horseback Mobility in Hippotherapy	PERCEPTUAL AND MOTOR SKILLS			English	Article						assessment process; validity and reliability; hippotherapy; equine-assisted therapy; horseback riding therapy	RANDOMIZED CONTROLLED-TRIAL; EQUINE-ASSISTED ACTIVITIES; GROSS MOTOR FUNCTION; CEREBRAL-PALSY; CHILDREN; THERAPIES; ABILITY	Improvement in rider mobility represents an important functional gain for people with disabilities undergoing hippotherapy. However, there is no validated measuring instrument to track and document the rider's progress in riding activities. In this study, we aimed to develop and establish validity evidence for an instrument to assess hippotherapy participants' mobility on horseback. We report on …	[Prieto, Alessandra, V; Gutierres Filho, Paulo J. B.] Univ Brasilia, Coll Phys Educ, Adapted Motor Act Lab, BR-70910900 Brasilia, DF, Brazil; [Almeida Ayupe, Kennea Martins] Univ Brasilia, Phys Therapy Coll, Fac Ceilandia, Brasilia, DF, Brazil; [Abreu, Ana C. A.] Natl Assoc Hippotherapy ANDE BRASIL, Brasilia, DF, Brazil	Universidade de Brasilia; Universidade de Brasilia	Prieto, AV (corresponding author), Univ Brasilia, Coll Phys Educ, Adapted Motor Act Lab, BR-70910900 Brasilia, DF, Brazil.	alessandraprieto@gmail.com	Ayupe, Kennea Martins Almeida/V-4727-2018; Filho, Paulo Gutierres/ABG-4019-2021	Ayupe, Kennea Martins Almeida/0000-0002-4410-8748; Filho, Paulo Gutierres/0000-0001-7753-0825; Vidal Prieto, Alessandra/0000-0001-8861-9155					34	0	0	2	6	SAGE PUBLICATIONS INC	THOUSAND OAKS	2455 TELLER RD, THOUSAND OAKS, CA 91320 USA	0031-5125	1558-688X		PERCEPT MOTOR SKILL	Percept. Mot. Skills	OCT	2021	128	5
J	Moriello, G; Terpstra, ME; Earl, J				Moriello, Gabriele; Terpstra, Mary Ellen; Earl, Jeremy			Outcomes following physical therapy incorporating hippotherapy on neuromotor function and bladder control in children with Down syndrome: A case series	PHYSICAL & OCCUPATIONAL THERAPY IN PEDIATRICS			English	Article						Down syndrome; Equine Assisted Therapy; EAT; hippotherapy; HPOT	GROSS MOTOR FUNCTION; CEREBRAL-PALSY; GAIT PARAMETERS; INTERVENTION; IMMEDIATE; ABILITY	Aims: The objective of this case series was to document gross motor function, gait parameter, and bladder control outcomes following physical therapy incorporating hippotherapy in children with Down syndrome (DS). Methods: Four children between three and five years of age received eight-weekly physical therapy sessions incorporating hippotherapy. Outcome measures included the Gross Motor Function…	[Moriello, Gabriele] Utica Coll, 1600 Burrstone Rd, Utica, NY 13502 USA; [Terpstra, Mary Ellen; Earl, Jeremy] Root Farm, Saquoit, NY USA		Moriello, G (corresponding author), Utica Coll, 1600 Burrstone Rd, Utica, NY 13502 USA.	grmoriel@utica.edu			New York State Department of Health [DOH01-C32060GG-3450000]	New York State Department of Health	Funded by the New York State Department of Health: DOH01-C32060GG-3450000.		40	10	10	0	23	TAYLOR & FRANCIS INC	PHILADELPHIA	530 WALNUT STREET, STE 850, PHILADELPHIA, PA 19106 USA	0194-2638	1541-3144		PHYS OCCUP THER PEDI	Phys. Occup. Ther. Pediatr.	MAY 3	2020	40	3
J	Bongers, BC; Takken, T				Bongers, Bart C.; Takken, Tim			Physiological Demands of Therapeutic Horseback Riding in Children With Moderate to Severe Motor Impairments: An Exploratory Study	PEDIATRIC PHYSICAL THERAPY			English	Article						adolescence; child; equine-assisted therapy; movement disorders; physical fitness/physiology	ENERGY-EXPENDITURE; PHYSICAL-ACTIVITY; CEREBRAL-PALSY; EXERCISE; QUALITY; FITNESS; PARTICIPATION; VALIDATION; QUANTITY; GAIT	Purpose: To examine energy expenditure at rest and during a single therapeutic horseback riding (THR) session in children with moderate to severe motor impairments. Methods: Heart rate (HR), oxygen uptake ((V) over dotO(2)), and minute ventilation ((V) over dotE) were measured continuously during a 10-minute rest period and during a typical THR session. Results: Seven children (4 males, mean age …	[Bongers, Bart C.; Takken, Tim] Univ Med Ctr Utrecht, Child Dev & Exercise Ctr, Wilhelmina Childrens Hosp, NL-3508 AB Utrecht, Netherlands	Utrecht University; Utrecht University Medical Center; Wilhelmina Kinderziekenhuis	Takken, T (corresponding author), Univ Med Ctr Utrecht, Child Dev & Exercise Ctr, Wilhelmina Childrens Hosp, KB 02-056-0,POB 85090, NL-3508 AB Utrecht, Netherlands.	t.takken@umcutrecht.nl	Takken, Tim/A-9912-2010	Takken, Tim/0000-0002-7737-118X	Stichting Bio Kinderrevalidatie, Arnhem, the Netherlands	Stichting Bio Kinderrevalidatie, Arnhem, the Netherlands(Netherlands Government)	Stichting Bio Kinderrevalidatie, Arnhem, the Netherlands, provided the funding for this study.		27	12	12	0	45	LIPPINCOTT WILLIAMS & WILKINS	PHILADELPHIA	TWO COMMERCE SQ, 2001 MARKET ST, PHILADELPHIA, PA 19103 USA	0898-5669	1538-005X		PEDIATR PHYS THER	Pediatr. Phys. Ther.	FAL	2012	24	3
J	García-Peña, IM; García-Gómez, A; Guerrero-Barona, E; Rodríguez-Jiménez, M				Magdalena Garcia-Pena, Ines; Garcia-Gomez, Andres; Guerrero-Barona, Eloisa; Rodriguez-Jimenez, Marta			Impact of an adaptive riding program on the physical activity and sleep in a group of children diagnosed with rare diseases	CULTURA CIENCIA Y DEPORTE			Spanish	Article						Adaptive riding; equine-assisted therapy; exercise; rare diseases; sleep.	QUALITY-OF-LIFE; ACTIVITY GUIDELINES; EXERCISE; INTERVENTIONS; ADOLESCENTS; PEDOMETER; VALIDITY; THERAPY; UPDATE	The aim of this work is to verify the impact of a adaptive riding program to promote physical activity and sleep in a group of children with rare diseases. A single-case, reversal and intrasubject experimental design has been implemented. The sample was composed of five children with low-frequency or undiagnosed diseases. To measure physical activity and sleep an triaxial accelerometer has been u…	[Magdalena Garcia-Pena, Ines; Guerrero-Barona, Eloisa; Rodriguez-Jimenez, Marta] Univ Extremadura, Fac Educ, Badajoz, Spain; [Garcia-Gomez, Andres] Univ Extremadura, Fac Formac Prof, Badajoz, Spain	Universidad de Extremadura; Universidad de Extremadura	García-Gómez, A (corresponding author), Univ Extremadura, Fac Formac Prof, Badajoz, Spain.	agarcil9@unex.es	García-Gómez, Andrés/ABB-6780-2020	García-Gómez, Andrés/0000-0001-8116-4629					52	0	0	1	3	UNIV CATOLICA SAN ANTONIO, FAC CENCIAS SALUD ACTIVIDAD FISICA & DEPORTE	MURCIA	CAMPUS JERONIMOS S-N, GUADALUPE, MURCIA, 30107, SPAIN	1696-5043	1989-7413		CULT CIENC DEPORTE	Cult. Cienc. Deporte	MAR	2021	16	48
J	Lightsey, P; Lee, Y; Krenek, N; Hur, P				Lightsey, Priscilla; Lee, Yonghee; Krenek, Nancy; Hur, Pilwon			Physical therapy treatments incorporating equine movement: a pilot study exploring interactions between children with cerebral palsy and the horse	JOURNAL OF NEUROENGINEERING AND REHABILITATION			English	Article						Hippotherapy; Equine assisted therapy; Interaction children with cerebral palsy; Functional mobility	POSTURAL CONTROL; HIPPOTHERAPY; WALKING; BALANCE; GAIT; AMBULATION; SCALE; SPEED; TRUNK	Background: Physical therapy treatments incorporating equine movement are recognized as an effective tool to treat functional mobility and balance in children with cerebral palsy (CP). To date, only a few studies examined kinematic outputs of the horses and children when mounted. In this pilot study, to better understand the effectiveness of this type of treatment, we examined the interaction bet…	[Lightsey, Priscilla; Krenek, Nancy] Ride Ctr Kids ROCK, Rockride Ln, Georgetown 78626, TX, Guyana; [Lee, Yonghee; Hur, Pilwon] Texas A&M Univ, Dept Mech Engn, TAMU, College Stn, TX 77843 USA; [Hur, Pilwon] Gwangju Inst Sci & Technol, Sch Mech Engn, Gwangju 61005, South Korea	Texas A&M University System; Texas A&M University College Station; Gwangju Institute of Science & Technology (GIST)	Hur, P (corresponding author), Texas A&M Univ, Dept Mech Engn, TAMU, College Stn, TX 77843 USA.;Hur, P (corresponding author), Gwangju Inst Sci & Technol, Sch Mech Engn, Gwangju 61005, South Korea.	pilwonhur@gist.ac.kr		Hur, Pilwon/0000-0002-3651-1721	Horses and Humans Research Foundation (HHRF)	Horses and Humans Research Foundation (HHRF)	The authors would like to thank Horses and Humans Research Foundation (HHRF) for Grant support.		42	5	5	1	26	BMC	LONDON	CAMPUS, 4 CRINAN ST, LONDON N1 9XW, ENGLAND		1743-0003		J NEUROENG REHABIL	J. NeuroEng. Rehabil.	SEP 6	2021	18	1
J	Lac, V				Lac, Veronica			Horsing Around: Gestalt Equine Psychotherapy as Humanistic Play Therapy	JOURNAL OF HUMANISTIC PSYCHOLOGY			English	Article						Gestalt; equine assisted therapy; play therapy; humanistic; GEP	CHILDREN; AUTISM	This article explores how the key concepts within Gestalt Equine Psychotherapy (GEP) and Humanistic Play Therapy (HPT) can be compatible modalities for working with children. The connections between GEP and HPT can be seen in their philosophical framework of viewing the self as an embodied, relational process, and the belief in the importance of play and experimentation within the therapeutic enc…	[Lac, Veronica] A True Image Consulting Inc, 5195 Hampsted Village Ctr Way,Unit 59, New Albany, OH 43054 USA		Lac, V (corresponding author), A True Image Consulting Inc, 5195 Hampsted Village Ctr Way,Unit 59, New Albany, OH 43054 USA.	veronicalac@hotmail.com							41	7	7	0	69	SAGE PUBLICATIONS INC	THOUSAND OAKS	2455 TELLER RD, THOUSAND OAKS, CA 91320 USA	0022-1678	1552-650X		J HUMANIST PSYCHOL	J. Humanist. Psychol.	MAR	2016	56	2
[truncated: 221 more rows]
[truncated: 22 more columns]
